# Supplementary material for: Synopsis of Acanthocerini (Hemiptera, Coreidae) from Argentina
Source: Zookeys. 2013 May 29;(305):33–53. doi: 10.3897/zookeys.305.3727 (PMC3689092; doi:10.3897/zookeys.305.3727)
Supplement: XML Treatment for Athaumastus [file zookeys.305.3727-treatment1.xml]

<!DOCTYPE tp:taxon-treatment
  PUBLIC "-//TaxonX//DTD Taxonomic Treatment Publishing DTD v0 20100105//EN" "tax-treatment-NSO.dtd">
<tp:taxon-treatment xmlns:tp="http://www.plazi.org/taxpub"><tp:treatment-meta><mixed-citation publication-type="journal"><person-group><name><surname>Pall</surname><given-names>José Luis</given-names></name><name><surname>Coscarón</surname><given-names>María del Carmen</given-names></name></person-group><article-title>Synopsis of Acanthocerini (Hemiptera, Coreidae) from Argentina</article-title><source>Zookeys</source><day>29</day><month>5</month><year>2013</year><volume>2013</volume><issue>305</issue><fpage>33</fpage><lpage>53</lpage><pub-id pub-id-type="doi">10.3897/zookeys.305.3727</pub-id></mixed-citation></tp:treatment-meta><tp:nomenclature><label>Genus</label><tp:taxon-name>
                        <tp:taxon-name-part taxon-name-part-type="genus">Athaumastus</tp:taxon-name-part>
                        <object-id xmlns:xlink="http://www.w3.org/1999/xlink" xlink:type="simple">http://coreoidea.speciesfile.org/Common/basic/Taxa.aspx?TaxonNameID=759</object-id>
                        <object-id xmlns:xlink="http://www.w3.org/1999/xlink" xlink:type="simple">http://species-id.net/wiki/Athaumastus</object-id>
                    </tp:taxon-name><tp:taxon-authority>Mayr</tp:taxon-authority><xref ref-type="fig" rid="F1">Figs 1, 6</xref><tp:nomenclature-citation-list><tp:nomenclature-citation><tp:taxon-name>Athaumastus</tp:taxon-name><comment><xref ref-type="bibr" rid="B26">Mayr 1865</xref><xref ref-type="bibr" rid="B43">: 431. Type species: <italic><tp:taxon-name>Crinocerus lugens</tp:taxon-name></italic> Stål 1855</xref>: 184; monotypic. </comment></tp:nomenclature-citation></tp:nomenclature-citation-list></tp:nomenclature><tp:treatment-sec sec-type="Diagnosis"><title>Diagnosis.</title><p>(After <xref ref-type="bibr" rid="B30">O’Shea 1980</xref>) Body medium-sized, robust, postocular tubercles well developed; antennifers large, placed close together, projecting anteriorly of tylus, with well developed spine on lateral surface; pronotum not very steeply declivent, lateral margins slightly nodulose, humeral angles rounded-angulate, posthumeral, posterior margins relatively smooth; anterior femora with or without distal spines on ventral surface, intermediate and posterior femora armed at least with small apical spines, posterior <!--PageBreak-->femora markedly curved, incrassate, especially in male; posterior tibiae flattened, armed with teeth along ventral margin, with large tooth halfway along ventral margin in male.</p><fig id="F1" position="float" orientation="portrait"><label>Figures 1–10.</label><caption><p><italic><tp:taxon-name>Athaumastus haematicus</tp:taxon-name></italic> (Stål). <bold>1–5</bold> ♂, <bold>1</bold> dorsal view <bold>2</bold> ventral view <bold>3</bold> pronotum <bold>4</bold> hind leg <bold>5</bold> male genital capsule, ventral view <bold>6–10</bold> ♀ <bold>6</bold> dorsal view <bold>7</bold> ventral view <bold>8</bold> pronotum leg <bold>9</bold> hind leg <bold>10</bold> female genital segment, ventral view.</p></caption><graphic xmlns:xlink="http://www.w3.org/1999/xlink" xlink:href="ZooKeys-305-033-g001.jpg" position="float" orientation="portrait" xlink:type="simple"/></fig></tp:treatment-sec><ref-list><ref id="B26"><mixed-citation xmlns:xlink="http://www.w3.org/1999/xlink" xlink:type="simple"><person-group><name name-style="western"><surname>Mayr</surname><given-names>GL</given-names></name></person-group> (<year>1865</year>) <article-title>Diagnosen neuer Hemipteren II.</article-title><source>Verhadlungen der Kaiserlich-königlichen Zoologisch-botanischen Geselleschaft in Wien</source><volume>15</volume>: <fpage>429</fpage>-<lpage>446</lpage>.</mixed-citation></ref><ref id="B43"><mixed-citation xmlns:xlink="http://www.w3.org/1999/xlink" xlink:type="simple"><person-group><name name-style="western"><surname>Stål</surname><given-names>C</given-names></name></person-group> (<year>1855</year>) <article-title>Nya Hemiptera.</article-title><source>Öfversigt af Kongliga Vetenskaps-Akademiens Förhandlingar</source><volume>12</volume>: <fpage>181</fpage>-<lpage>192</lpage>.</mixed-citation></ref><ref id="B30"><mixed-citation xmlns:xlink="http://www.w3.org/1999/xlink" xlink:type="simple"><person-group><name name-style="western"><surname>O’Shea</surname><given-names>R</given-names></name></person-group> (<year>1980</year>) <article-title>A generic revision of the Acanthocerini (Hemiptera: <italic>Coreidae: Coreinae</italic>).</article-title><source>Studies on Neotropical Fauna and Environment</source><volume>15</volume>: <fpage>57</fpage>-<lpage>80</lpage>. doi: <ext-link ext-link-type="uri" xlink:href="http://dx.doi.org/10.1080/01650528009360565" xlink:type="simple">10.1080/01650528009360565</ext-link></mixed-citation></ref></ref-list></tp:taxon-treatment>
