# Supplementary material for: Synopsis of Acanthocerini (Hemiptera, Coreidae) from Argentina
Source: Zookeys. 2013 May 29;(305):33–53. doi: 10.3897/zookeys.305.3727 (PMC3689092; doi:10.3897/zookeys.305.3727)
Supplement: XML Treatment for Athaumastus haematicus [file zookeys.305.3727-treatment2.xml]

<!DOCTYPE tp:taxon-treatment
  PUBLIC "-//TaxonX//DTD Taxonomic Treatment Publishing DTD v0 20100105//EN" "tax-treatment-NSO.dtd">
<tp:taxon-treatment xmlns:tp="http://www.plazi.org/taxpub"><tp:treatment-meta><mixed-citation publication-type="journal"><person-group><name><surname>Pall</surname><given-names>José Luis</given-names></name><name><surname>Coscarón</surname><given-names>María del Carmen</given-names></name></person-group><article-title>Synopsis of Acanthocerini (Hemiptera, Coreidae) from Argentina</article-title><source>Zookeys</source><day>29</day><month>5</month><year>2013</year><volume>2013</volume><issue>305</issue><fpage>33</fpage><lpage>53</lpage><pub-id pub-id-type="doi">10.3897/zookeys.305.3727</pub-id></mixed-citation></tp:treatment-meta><tp:nomenclature><tp:taxon-name>
                        <tp:taxon-name-part taxon-name-part-type="genus">Athaumastus</tp:taxon-name-part>
                        <tp:taxon-name-part taxon-name-part-type="species">haematicus</tp:taxon-name-part>
                        <object-id xmlns:xlink="http://www.w3.org/1999/xlink" xlink:type="simple">http://coreoidea.speciesfile.org/Common/basic/Taxa.aspx?TaxonNameID=779</object-id>
                        <object-id xmlns:xlink="http://www.w3.org/1999/xlink" xlink:type="simple">http://species-id.net/wiki/Athaumastus_haematicus</object-id>
                    </tp:taxon-name><tp:taxon-authority>(Stål)</tp:taxon-authority><xref ref-type="fig" rid="F1">Figs 1–5, 6–10</xref><xref ref-type="fig" rid="F9">, 39</xref><tp:nomenclature-citation-list><tp:nomenclature-citation><tp:taxon-name>Crinocerus haematicus</tp:taxon-name><comment><xref ref-type="bibr" rid="B44">Stål 1859</xref>: 455. </comment></tp:nomenclature-citation><tp:nomenclature-citation><tp:taxon-name>Athaumastus haematicus</tp:taxon-name><comment><xref ref-type="bibr" rid="B3">Berg 1878</xref><xref ref-type="bibr" rid="B33">: 85.–Pennington 1920</xref><xref ref-type="bibr" rid="B34">: 13.–Pennington 1921</xref><xref ref-type="bibr" rid="B8">: 36.–Bosq 1937</xref><xref ref-type="bibr" rid="B20">: 113.–Hayward 1942</xref><xref ref-type="bibr" rid="B21">: 72.–Hayward 1960</xref><xref ref-type="bibr" rid="B35">: 30.–Quintanilla et al. 1968</xref><xref ref-type="bibr" rid="B47">: 31.–Viana and Williner 1972</xref><xref ref-type="bibr" rid="B36">: 27.–Quintanilla et al. 1976</xref><xref ref-type="bibr" rid="B38">: 117.–Rizzo 1976</xref><xref ref-type="bibr" rid="B48">: 34.–Viana and Williner 1978</xref><xref ref-type="bibr" rid="B37">: 74.–Quintanilla et al. 1981</xref>: 147. </comment></tp:nomenclature-citation></tp:nomenclature-citation-list></tp:nomenclature><tp:treatment-sec sec-type="Description"><title>Redescription.</title><p>Male. n= 8. Total body length: 12.3-14.2: head length 1.0-1.2; head width 1.4-0.18; eye width 0.2-0.3; interocular space 0.8-0.9; preocellar distance 0.4; interocellar space 0.2. Rostrum: I 0.7-0.8, II 1.2, III 1.0, IV 0.64-0.7. Antennal seg<!--PageBreak-->ments: I 1.8-2.1, II 1.3-2.2, III 2.2-2.7 and IV 1.4-2.0. Pronotum length 2.3-2.9; width 4.6-6.4. Scutellum length 2.3, width 2.2. Length of abdomen with hemelytra: 8.6-9.8; length abdomen with hemelytra: 9.0-10.0; Abdomen width: 3.9-4.6. Dorsal coloration: Head brown tinged with red except antennal segments 2-3, bases of segments with brown tonalities. Pronotum brown, tinged with red. Scutellum dark read. Corium and clavus brown, tinged with red and hemelytral membrane dark brown, veins light brown. Connexival segments dark brown, tinged with red. Ventral coloration: Ground color light brown, tinged with red, mesosternun darker and abdomen not homogeneously dark pigmented. Legs dark brown, tinged with red. Structure: Pronotum rugose. Frontal angles rugose projecting with in as acute projecting spines, humeral angles with two rounded projections. Scutellum granulate. Metafemora with two rows of spines, tibia with small teeth basally. Hemelytra shorter than the abdomen.</p><p>Female. n=8. Total body length: 12.0-13.5; head length: 10.0; head width: 1.4-1.6; eye width: 0.2-0.3; interocular space: 0.8-0.9; preocellar distance: 0.4; interocellar space: 0.3. Rostrum: I 0.6-0.8, II 1.2, III 0.9, IV 0.7. Antennal segments: I 1.1-1.7, II 1.5-1.6, III 1.9-20.0 and IV 1.2-1.5. Pronotal length: 2.2-2.7; width: 4.2-5.0. Scutellar length: 1.7; width: 1.5. Length of abdomen with hemelytra: 9.0-11.0; length of abdomen without hemelytra: 9.6-11.3; abdomen width: 4.7-5.4. Dorsally and ventrally light brown. Anterior angles granulate; humeral angles with two rounded projections.</p></tp:treatment-sec><tp:treatment-sec sec-type="Specimens examined"><title>Specimens examined.</title><p><bold>Argentina</bold>: Catamarca: 1♂ Andalgalá (<named-content xmlns:xlink="http://www.w3.org/1999/xlink" content-type="dwc:verbatimCoordinates" xlink:type="simple">27°36’02"S, 66°18’56"W</named-content>), 1♂ Pomán (<named-content xmlns:xlink="http://www.w3.org/1999/xlink" content-type="dwc:verbatimCoordinates" xlink:type="simple">28°23’44.38"S, 66°13'06.91"W</named-content>). Córdoba: 2♀ Cabaña (<named-content xmlns:xlink="http://www.w3.org/1999/xlink" content-type="dwc:verbatimCoordinates" xlink:type="simple">31°13'00.56"S, 64°22'00.32"W</named-content>), 1♂ Makena (<named-content xmlns:xlink="http://www.w3.org/1999/xlink" content-type="dwc:verbatimCoordinates" xlink:type="simple">31°21'52.69"S, 64°10'18.54"W</named-content>), 3♀ 2♂ Marull (<named-content xmlns:xlink="http://www.w3.org/1999/xlink" content-type="dwc:verbatimCoordinates" xlink:type="simple">30°59'43.72"S, 62°49'38.55"W</named-content>), 1♂ Mar Chiquita (<named-content xmlns:xlink="http://www.w3.org/1999/xlink" content-type="dwc:verbatimCoordinates" xlink:type="simple">30°48'35.46"S, 62°52'31.68"W</named-content>), 1♂ Rayo cortado (<named-content xmlns:xlink="http://www.w3.org/1999/xlink" content-type="dwc:verbatimCoordinates" xlink:type="simple">30°04'26.09"S, 63°49'25.99"W</named-content>). 2♀ 3♂ Corrientes. Chaco: 1♀ Charata (<named-content xmlns:xlink="http://www.w3.org/1999/xlink" content-type="dwc:verbatimCoordinates" xlink:type="simple">27°13'06.31"S, 61°11'15.89"W</named-content>), 1♀ El zapallar (<named-content xmlns:xlink="http://www.w3.org/1999/xlink" content-type="dwc:verbatimCoordinates" xlink:type="simple">26°32'17.85"S, 59°20'42.57"W</named-content>), 8♀ 7♂ Gancedo (<named-content xmlns:xlink="http://www.w3.org/1999/xlink" content-type="dwc:verbatimCoordinates" xlink:type="simple">27°29'21.89"S, 61°40'31.52"W</named-content>), 1♀ Resistencia (<named-content xmlns:xlink="http://www.w3.org/1999/xlink" content-type="dwc:verbatimCoordinates" xlink:type="simple">27°27'05"S, 58°59'10"W</named-content>). Formosa: 2♂ Ingeniero Juárez (<named-content xmlns:xlink="http://www.w3.org/1999/xlink" content-type="dwc:verbatimCoordinates" xlink:type="simple">23°53'46.85"S, 61°51'37.88"W</named-content>). 1♂ La Rioja. 1♀ San Luis. Santiago del Estero: 1♂ Río Salado (<named-content xmlns:xlink="http://www.w3.org/1999/xlink" content-type="dwc:verbatimCoordinates" xlink:type="simple">27°44'32.51"S, 64°21'16.97"W</named-content>).</p></tp:treatment-sec><tp:treatment-sec sec-type="Distribution"><title>Distribution.</title><p><bold>Argentina</bold>: Buenos Aires; Catamarca; Córdoba: Carlos Paz, El Sauce, San Javier; Corrientes: Alvear Department, Bella Vista Department, Berón de Astrada Department, Capital Department, Colón Department, Concepción Department, Concordia Department, Diamante Department, Empedrado Department, Esquina Department, General Paz Department, La Paz Department, Mburucuyá Department, Paraná Department, Paso de los Libres Department, Saladas Department, San Martín Department, San Miguel Department, San Roque Department, Santo Tomé Department, Victoria Department; Chaco; Entre Ríos: Concordia; Formosa; Jujuy; La Pampa; La Rioja; Mendoza; Misiones: Alem Department, Apóstoles Department, Cainguás Department, Concepción de la Sierra Department, Guaraní Department, Montecarlo Department, Oberá Department, San Javier Department, San Martín Department, 25 de Mayo Department; Neuquén; Salta; San Juan; San Luis: San Gerónimo, Suyuque; Santa Fé; Santiago del Estero; Tucumán.</p><!--PageBreak--></tp:treatment-sec><tp:treatment-sec><!--Section generated to contain objects referenced in tp:taxon-treatment.--><fig id="F1" position="float" orientation="portrait"><label>Figures 1–10.</label><caption><p><italic><tp:taxon-name>Athaumastus haematicus</tp:taxon-name></italic> (Stål). <bold>1–5</bold> ♂, <bold>1</bold> dorsal view <bold>2</bold> ventral view <bold>3</bold> pronotum <bold>4</bold> hind leg <bold>5</bold> male genital capsule, ventral view <bold>6–10</bold> ♀ <bold>6</bold> dorsal view <bold>7</bold> ventral view <bold>8</bold> pronotum leg <bold>9</bold> hind leg <bold>10</bold> female genital segment, ventral view.</p></caption><graphic xmlns:xlink="http://www.w3.org/1999/xlink" xlink:href="ZooKeys-305-033-g001.jpg" position="float" orientation="portrait" xlink:type="simple"/></fig><fig id="F9" position="float" orientation="portrait"><label>Figure 38–41.</label><caption><p>Geographical distribution: <bold>38</bold> Argentina geographical location <bold>39</bold> <italic><tp:taxon-name>Athaumastus haematicus</tp:taxon-name></italic> (Stål) <bold>40</bold> <italic><tp:taxon-name>Athaumastus subcarinatus</tp:taxon-name></italic> (Stål) <bold>41</bold> <italic><tp:taxon-name>Camptischium clavipes</tp:taxon-name></italic> (Fabricius).</p></caption><graphic xmlns:xlink="http://www.w3.org/1999/xlink" xlink:href="ZooKeys-305-033-g009.jpg" position="float" orientation="portrait" xlink:type="simple"/></fig></tp:treatment-sec><ref-list><ref id="B44"><mixed-citation xmlns:xlink="http://www.w3.org/1999/xlink" xlink:type="simple"><person-group><name name-style="western"><surname>Stål</surname><given-names>C</given-names></name></person-group> (<year>1859</year>) <article-title>Till kännedomen om Coreida.</article-title><source>Öfversigt af Kongliga Vetenskaps-Akademiens Förhandlingar</source><volume>16</volume>: <fpage>449</fpage>-<lpage>475</lpage>.</mixed-citation></ref><ref id="B3"><mixed-citation xmlns:xlink="http://www.w3.org/1999/xlink" xlink:type="simple"><person-group><name name-style="western"><surname>Berg</surname><given-names>C</given-names></name></person-group> (<year>1878</year>) <source>Hemiptera Argentina: Ensayo de una monografia de los Hemipteros Heteropteros y Homopteros de la República Argentina. Anales de la Sociedad Científica Argentina 6: 23–36, 82–89, 129–141, 179–192, 223–233, 261–284.</source></mixed-citation></ref><ref id="B33"><mixed-citation xmlns:xlink="http://www.w3.org/1999/xlink" xlink:type="simple"><person-group><name name-style="western"><surname>Pennington</surname><given-names>MS</given-names></name></person-group> (<year>1920</year>) <source>Lista de los Hemipteros Heteropteros de la República Argentina. Primera parte. Pentamoidea- Coroidea, Buenos Aires 1–16.</source></mixed-citation></ref><ref id="B34"><mixed-citation xmlns:xlink="http://www.w3.org/1999/xlink" xlink:type="simple"><person-group><name name-style="western"><surname>Pennington</surname><given-names>MS</given-names></name></person-group> (<year>1921</year>) <article-title>Notas sobre Coreidos Argentinos.</article-title><source>Physis, Buenos Aires</source><volume>5</volume>: <fpage>28</fpage>-<lpage>39</lpage>.</mixed-citation></ref><ref id="B8"><mixed-citation xmlns:xlink="http://www.w3.org/1999/xlink" xlink:type="simple"><person-group><name name-style="western"><surname>Bosq</surname><given-names>JM</given-names></name></person-group> (<year>1937</year>) <article-title>Lista preliminar de los Hemípteros (Heteropteros), especialmente relacionados con la agricultura nacional.</article-title><source>Revista de la Sociedad Entomológica Argentina</source><volume>9</volume>: <fpage>111</fpage>-<lpage>134</lpage>.</mixed-citation></ref><ref id="B20"><mixed-citation xmlns:xlink="http://www.w3.org/1999/xlink" xlink:type="simple"><person-group><name name-style="western"><surname>Hayward</surname><given-names>JK</given-names></name></person-group> (<year>1942</year>) <source>Primera lista de insectos tucumanos perjudiciales Publicación Miscelanea, Estación Experimental Agrícola,Tucumán 1: 1–110.</source></mixed-citation></ref><ref id="B21"><mixed-citation xmlns:xlink="http://www.w3.org/1999/xlink" xlink:type="simple"><person-group><name name-style="western"><surname>Hayward</surname><given-names>JK</given-names></name></person-group> (<year>1960</year>) <source>Insectos Tucumanos perjudiciales. Revista Industrial y Agrícola de Tucumán 42:3–144. (1958).</source></mixed-citation></ref><ref id="B35"><mixed-citation xmlns:xlink="http://www.w3.org/1999/xlink" xlink:type="simple"><person-group><name name-style="western"><surname>Quintanilla</surname><given-names>RH</given-names></name><name name-style="western"><surname>Margheritis</surname><given-names>AE</given-names></name><name name-style="western"><surname>Rizzo</surname><given-names>HF</given-names></name></person-group> (<year>1968</year>) <article-title>Catálogo de Hemípteros hallados en la provincia de Entre Ríos (Argentina).</article-title><source>Revista de la Facultad de Agronomía y Veterinaria de Buenos Aires</source><volume>47</volume>: <fpage>29</fpage>-<lpage>38</lpage>.</mixed-citation></ref><ref id="B47"><mixed-citation xmlns:xlink="http://www.w3.org/1999/xlink" xlink:type="simple"><person-group><name name-style="western"><surname>Viana</surname><given-names>MJ</given-names></name><name name-style="western"><surname>Williner</surname><given-names>GJ</given-names></name></person-group> (<year>1972</year>) <article-title>Evaluación de la fauna entomológica y aracnológica de las provincias cuyanas. Primera comunicación.</article-title><source>Acta Scientifica, Serie Entomología</source><volume>5</volume>: <fpage>1</fpage>-<lpage>29</lpage>.</mixed-citation></ref><ref id="B36"><mixed-citation xmlns:xlink="http://www.w3.org/1999/xlink" xlink:type="simple"><person-group><name name-style="western"><surname>Quintanilla</surname><given-names>RH</given-names></name><name name-style="western"><surname>Margheritis</surname><given-names>AE</given-names></name><name name-style="western"><surname>Rizzo</surname><given-names>HF</given-names></name></person-group> (<year>1976</year>) <source>Catálogo de hemípteros hallados en la provincia de Corrientes (Argentina). Revista de la Sociedad Entomológica Argentina 35: 115–133.</source></mixed-citation></ref><ref id="B38"><mixed-citation xmlns:xlink="http://www.w3.org/1999/xlink" xlink:type="simple"><person-group><name name-style="western"><surname>Rizzo</surname><given-names>HF</given-names></name></person-group> (<year>1976</year>) <source>Hemípteros de interés agrícola. Chinches perjudiciales y chinches benéficas para los cultivos. Editorial Hemisferio Sur, Buenos Aires, pp.69.</source></mixed-citation></ref><ref id="B48"><mixed-citation xmlns:xlink="http://www.w3.org/1999/xlink" xlink:type="simple"><person-group><name name-style="western"><surname>Viana</surname><given-names>MJ</given-names></name><name name-style="western"><surname>Williner</surname><given-names>GJ</given-names></name></person-group> (<year>1978</year>) <source>Evaluación de la fauna entomológica y aracnológica de las provincias centrales y cuyanas (cuarta comunicación). Acta Scientifica, Serie Entomología 11: 1–77.</source></mixed-citation></ref><ref id="B37"><mixed-citation xmlns:xlink="http://www.w3.org/1999/xlink" xlink:type="simple"><person-group><name name-style="western"><surname>Quintanilla</surname><given-names>RH</given-names></name><name name-style="western"><surname>Rizzo</surname><given-names>HF</given-names></name><name name-style="western"><surname>Nuñez</surname><given-names>AS</given-names></name></person-group> (<year>1981</year>) <article-title>Catálogo preliminar de hemípteros hallados en la provincia de Misiones (Argentina).</article-title><source>Revista de la Facultad de Agronomía,</source><volume>2</volume>: <fpage>145</fpage>-<lpage>161</lpage>.</mixed-citation></ref></ref-list></tp:taxon-treatment>
