# Supplementary material for: Synopsis of Acanthocerini (Hemiptera, Coreidae) from Argentina
Source: Zookeys. 2013 May 29;(305):33–53. doi: 10.3897/zookeys.305.3727 (PMC3689092; doi:10.3897/zookeys.305.3727)
Supplement: XML Treatment for Athaumastus subcarinatus [file zookeys.305.3727-treatment4.xml]

<!DOCTYPE tp:taxon-treatment
  PUBLIC "-//TaxonX//DTD Taxonomic Treatment Publishing DTD v0 20100105//EN" "tax-treatment-NSO.dtd">
<tp:taxon-treatment xmlns:tp="http://www.plazi.org/taxpub"><tp:treatment-meta><mixed-citation publication-type="journal"><person-group><name><surname>Pall</surname><given-names>José Luis</given-names></name><name><surname>Coscarón</surname><given-names>María del Carmen</given-names></name></person-group><article-title>Synopsis of Acanthocerini (Hemiptera, Coreidae) from Argentina</article-title><source>Zookeys</source><day>29</day><month>5</month><year>2013</year><volume>2013</volume><issue>305</issue><fpage>33</fpage><lpage>53</lpage><pub-id pub-id-type="doi">10.3897/zookeys.305.3727</pub-id></mixed-citation></tp:treatment-meta><tp:nomenclature><tp:taxon-name>
                        <tp:taxon-name-part taxon-name-part-type="genus">Athaumastus</tp:taxon-name-part>
                        <tp:taxon-name-part taxon-name-part-type="species">subcarinatus</tp:taxon-name-part>
                        <object-id xmlns:xlink="http://www.w3.org/1999/xlink" xlink:type="simple">http://coreoidea.speciesfile.org/Common/basic/Taxa.aspx?TaxonNameID=783</object-id>
                        <object-id xmlns:xlink="http://www.w3.org/1999/xlink" xlink:type="simple">http://species-id.net/wiki/Athaumastus_subcarinatus</object-id>
                    </tp:taxon-name><tp:taxon-authority>(Stål)</tp:taxon-authority><xref ref-type="fig" rid="F2">Figs 11–14</xref><xref ref-type="fig" rid="F9">, 40</xref><tp:nomenclature-citation-list><tp:nomenclature-citation><tp:taxon-name>Crinocerus subcarinatus</tp:taxon-name><comment><xref ref-type="bibr" rid="B44">Stål 1859</xref>: 455. </comment></tp:nomenclature-citation><tp:nomenclature-citation><tp:taxon-name>Athaumastus subfoveolatus</tp:taxon-name><comment><xref ref-type="bibr" rid="B5">Berg 1892</xref><xref ref-type="bibr" rid="B16">: 66.–Coscarón 1998</xref>: 4. </comment></tp:nomenclature-citation><tp:nomenclature-citation><tp:taxon-name>Athaumastus subcarinatus</tp:taxon-name><comment><xref ref-type="bibr" rid="B33">Pennington 1920</xref><xref ref-type="bibr" rid="B34">: 13.–Pennington 1921</xref><xref ref-type="bibr" rid="B35">: 38.–Quintanilla et al. 1968</xref><xref ref-type="bibr" rid="B36">: 31.–Quintanilla et al. 1976</xref><xref ref-type="bibr" rid="B48">: 118.Viana and Williner 1978</xref>: 74. </comment></tp:nomenclature-citation></tp:nomenclature-citation-list></tp:nomenclature><tp:treatment-sec sec-type="Description"><title>Redescription.</title><p>Male: n=8. Total body length: 12.4-13.0; head length: 0.8-1.1; head width: 1.4-1.5; eye width: 0.2-0.3; interocular space: 0.8; preocellar distance: 0.3; interocellar space: 0.2. Rostrum: I 0.4-0.7, II 1.1, III 0.7, IV 0.4-0.6. Antennal segments: I 1.3-1.7, II 1.5-1.9, III 1.4-2.1 and IV 1.3. Pronotum length: 2.2-2.7; width: 3.4-3.9. Scutellum length: 1.4, wide 1.6. Length of abdomen with hemelytra: 8.0; length of abdomen with hemelytra: 9.0; abdomen width: 4.0-4.1. Dorsal coloration: Head including antennal segments 1-3 brown, 4 dark brown. Pronotum brown, margins light brown. Scutellum and corium brown tinged with dark red, hemelytral membrane dark brown. Connexival segments light brown. Ventral coloration: Ground color brown with following areas dark brown: mesosternun, metapleura, and abdomen not homogeneously dark brown. Fore- and middle legs light brown, hind leg dark brown. Structure: head granulate brown; antennal segment IV pilose; pronotum granulate. Frontal angles rugose, with a projecting as acute spines; humeral angles with two rounded projections. Scutellum granulate, dark brown. Metafemora with two rows of 6 spines; tibia with small teeth basally. Hemelytra granulated brown tinged with dark red, shorter than abdomen.</p><fig id="F2" position="float" orientation="portrait"><label>Figures 11–14.</label><caption><p><italic><tp:taxon-name>Athaumastus subcarinatus</tp:taxon-name></italic> (Stål) ♂. <bold>12</bold> dorsal view <bold>12</bold> ventral view <bold>13</bold> hind leg <bold>14</bold> male genital capsule, ventral view.</p></caption><graphic xmlns:xlink="http://www.w3.org/1999/xlink" xlink:href="ZooKeys-305-033-g002.jpg" position="float" orientation="portrait" xlink:type="simple"/></fig></tp:treatment-sec><tp:treatment-sec sec-type="Specimens examined"><title>Specimens examined.</title><p><bold>Argentina</bold>: Buenos Aires: 1♀ Junín (<named-content xmlns:xlink="http://www.w3.org/1999/xlink" content-type="dwc:verbatimCoordinates" xlink:type="simple">34°35'16.37"S, 60°58'45.71"W</named-content>). Córdoba: 1♀ Villa Nueva (<named-content xmlns:xlink="http://www.w3.org/1999/xlink" content-type="dwc:verbatimCoordinates" xlink:type="simple">32°26'08.91"S, 63°14'59.39"W</named-content>). Formosa: 1♀ Almirante Brown (<named-content xmlns:xlink="http://www.w3.org/1999/xlink" content-type="dwc:verbatimCoordinates" xlink:type="simple">24°47'56.53"S, 60°27'58.83"W</named-content>). Misiones: 1♀ 1♂ Loreto (<named-content xmlns:xlink="http://www.w3.org/1999/xlink" content-type="dwc:verbatimCoordinates" xlink:type="simple">27°18'59.85"S, 55°32'00.04"W</named-content>).</p></tp:treatment-sec><tp:treatment-sec sec-type="Distribution"><title>Distribution.</title><p><bold>Argentina</bold>: Córdoba: Carlos Paz, San Javier; Corrientes: Capital Department, Lavalle Department; Entre Ríos: Concordia Department, Federación Department, Gualeguachú Department, Paraná Department, Villaguay Department; Salta.</p></tp:treatment-sec><tp:treatment-sec sec-type="Remarks"><title>Remarks.</title><p>These are the first records of this species from Buenos Aires, Formosa, and Misiones.</p><!--PageBreak--></tp:treatment-sec><tp:treatment-sec><!--Section generated to contain objects referenced in tp:taxon-treatment.--><fig id="F9" position="float" orientation="portrait"><label>Figure 38–41.</label><caption><p>Geographical distribution: <bold>38</bold> Argentina geographical location <bold>39</bold> <italic><tp:taxon-name>Athaumastus haematicus</tp:taxon-name></italic> (Stål) <bold>40</bold> <italic><tp:taxon-name>Athaumastus subcarinatus</tp:taxon-name></italic> (Stål) <bold>41</bold> <italic><tp:taxon-name>Camptischium clavipes</tp:taxon-name></italic> (Fabricius).</p></caption><graphic xmlns:xlink="http://www.w3.org/1999/xlink" xlink:href="ZooKeys-305-033-g009.jpg" position="float" orientation="portrait" xlink:type="simple"/></fig></tp:treatment-sec><ref-list><ref id="B44"><mixed-citation xmlns:xlink="http://www.w3.org/1999/xlink" xlink:type="simple"><person-group><name name-style="western"><surname>Stål</surname><given-names>C</given-names></name></person-group> (<year>1859</year>) <article-title>Till kännedomen om Coreida.</article-title><source>Öfversigt af Kongliga Vetenskaps-Akademiens Förhandlingar</source><volume>16</volume>: <fpage>449</fpage>-<lpage>475</lpage>.</mixed-citation></ref><ref id="B5"><mixed-citation xmlns:xlink="http://www.w3.org/1999/xlink" xlink:type="simple"><person-group><name name-style="western"><surname>Berg</surname><given-names>C</given-names></name></person-group> (<year>1892</year>) <source>Nova Hemiptera faunarum argentinae et uruguayiensis. Anales de la Sociedad Cientifica Argentina 33: 5–11, 43–50, 52–72, 82–96, 94–104, 151–165; 34: 193–205. [Reprint 1892, Pauli et Coni Filiorum Boniariae, 112 pp.]</source></mixed-citation></ref><ref id="B16"><mixed-citation xmlns:xlink="http://www.w3.org/1999/xlink" xlink:type="simple"><person-group><name name-style="western"><surname>Coscarón</surname><given-names>MC</given-names></name></person-group> (<year>1998</year>) <article-title>Los ejemplares tipo de Coreoidea (Heteroptera) depositados en la colección del museo de La Plata.</article-title><source>Serie Técnica y Didáctica, Museo de La Plata</source><volume>34</volume>: <fpage>1</fpage>-<lpage>5</lpage>.</mixed-citation></ref><ref id="B33"><mixed-citation xmlns:xlink="http://www.w3.org/1999/xlink" xlink:type="simple"><person-group><name name-style="western"><surname>Pennington</surname><given-names>MS</given-names></name></person-group> (<year>1920</year>) <source>Lista de los Hemipteros Heteropteros de la República Argentina. Primera parte. Pentamoidea- Coroidea, Buenos Aires 1–16.</source></mixed-citation></ref><ref id="B34"><mixed-citation xmlns:xlink="http://www.w3.org/1999/xlink" xlink:type="simple"><person-group><name name-style="western"><surname>Pennington</surname><given-names>MS</given-names></name></person-group> (<year>1921</year>) <article-title>Notas sobre Coreidos Argentinos.</article-title><source>Physis, Buenos Aires</source><volume>5</volume>: <fpage>28</fpage>-<lpage>39</lpage>.</mixed-citation></ref><ref id="B35"><mixed-citation xmlns:xlink="http://www.w3.org/1999/xlink" xlink:type="simple"><person-group><name name-style="western"><surname>Quintanilla</surname><given-names>RH</given-names></name><name name-style="western"><surname>Margheritis</surname><given-names>AE</given-names></name><name name-style="western"><surname>Rizzo</surname><given-names>HF</given-names></name></person-group> (<year>1968</year>) <article-title>Catálogo de Hemípteros hallados en la provincia de Entre Ríos (Argentina).</article-title><source>Revista de la Facultad de Agronomía y Veterinaria de Buenos Aires</source><volume>47</volume>: <fpage>29</fpage>-<lpage>38</lpage>.</mixed-citation></ref><ref id="B36"><mixed-citation xmlns:xlink="http://www.w3.org/1999/xlink" xlink:type="simple"><person-group><name name-style="western"><surname>Quintanilla</surname><given-names>RH</given-names></name><name name-style="western"><surname>Margheritis</surname><given-names>AE</given-names></name><name name-style="western"><surname>Rizzo</surname><given-names>HF</given-names></name></person-group> (<year>1976</year>) <source>Catálogo de hemípteros hallados en la provincia de Corrientes (Argentina). Revista de la Sociedad Entomológica Argentina 35: 115–133.</source></mixed-citation></ref><ref id="B48"><mixed-citation xmlns:xlink="http://www.w3.org/1999/xlink" xlink:type="simple"><person-group><name name-style="western"><surname>Viana</surname><given-names>MJ</given-names></name><name name-style="western"><surname>Williner</surname><given-names>GJ</given-names></name></person-group> (<year>1978</year>) <source>Evaluación de la fauna entomológica y aracnológica de las provincias centrales y cuyanas (cuarta comunicación). Acta Scientifica, Serie Entomología 11: 1–77.</source></mixed-citation></ref></ref-list></tp:taxon-treatment>
