# Supplementary material for: Synopsis of Acanthocerini (Hemiptera, Coreidae) from Argentina
Source: Zookeys. 2013 May 29;(305):33–53. doi: 10.3897/zookeys.305.3727 (PMC3689092; doi:10.3897/zookeys.305.3727)
Supplement: XML Treatment for Athaumastus subterlineatus [file zookeys.305.3727-treatment5.xml]

<!DOCTYPE tp:taxon-treatment
  PUBLIC "-//TaxonX//DTD Taxonomic Treatment Publishing DTD v0 20100105//EN" "tax-treatment-NSO.dtd">
<tp:taxon-treatment xmlns:tp="http://www.plazi.org/taxpub"><tp:treatment-meta><mixed-citation publication-type="journal"><person-group><name><surname>Pall</surname><given-names>José Luis</given-names></name><name><surname>Coscarón</surname><given-names>María del Carmen</given-names></name></person-group><article-title>Synopsis of Acanthocerini (Hemiptera, Coreidae) from Argentina</article-title><source>Zookeys</source><day>29</day><month>5</month><year>2013</year><volume>2013</volume><issue>305</issue><fpage>33</fpage><lpage>53</lpage><pub-id pub-id-type="doi">10.3897/zookeys.305.3727</pub-id></mixed-citation></tp:treatment-meta><tp:nomenclature><tp:taxon-name>
                        <tp:taxon-name-part taxon-name-part-type="genus">Athaumastus</tp:taxon-name-part>
                        <tp:taxon-name-part taxon-name-part-type="species">subterlineatus</tp:taxon-name-part>
                        <object-id xmlns:xlink="http://www.w3.org/1999/xlink" xlink:type="simple">http://coreoidea.speciesfile.org/Common/basic/Taxa.aspx?TaxonNameID=785</object-id>
                    </tp:taxon-name><tp:taxon-authority>Bergroth</tp:taxon-authority><tp:nomenclature-citation-list><tp:nomenclature-citation><tp:taxon-name>Athaumastus subterlineatus</tp:taxon-name><comment><xref ref-type="bibr" rid="B6">Bergroth 1912</xref>: 85 </comment></tp:nomenclature-citation></tp:nomenclature-citation-list></tp:nomenclature><tp:treatment-sec sec-type="Distribution"><title>Distribution.</title><p><bold>Argentina</bold>: Santiago del Estero, Río Salado.</p></tp:treatment-sec><ref-list><ref id="B6"><mixed-citation xmlns:xlink="http://www.w3.org/1999/xlink" xlink:type="simple"><person-group><name name-style="western"><surname>Bergroth</surname><given-names>E</given-names></name></person-group> (<year>1912</year>) <article-title>Notes on Coreidae and Neididae.</article-title><source>Annales de la Société Entomologique de Belgique</source><volume>56</volume>: <fpage>76</fpage>-<lpage>92</lpage>.</mixed-citation></ref></ref-list></tp:taxon-treatment>
