# Supplementary material for: Synopsis of Acanthocerini (Hemiptera, Coreidae) from Argentina
Source: Zookeys. 2013 May 29;(305):33–53. doi: 10.3897/zookeys.305.3727 (PMC3689092; doi:10.3897/zookeys.305.3727)
Supplement: XML Treatment for Beutelspacoris [file zookeys.305.3727-treatment6.xml]

<!DOCTYPE tp:taxon-treatment
  PUBLIC "-//TaxonX//DTD Taxonomic Treatment Publishing DTD v0 20100105//EN" "tax-treatment-NSO.dtd">
<tp:taxon-treatment xmlns:tp="http://www.plazi.org/taxpub"><tp:treatment-meta><mixed-citation publication-type="journal"><person-group><name><surname>Pall</surname><given-names>José Luis</given-names></name><name><surname>Coscarón</surname><given-names>María del Carmen</given-names></name></person-group><article-title>Synopsis of Acanthocerini (Hemiptera, Coreidae) from Argentina</article-title><source>Zookeys</source><day>29</day><month>5</month><year>2013</year><volume>2013</volume><issue>305</issue><fpage>33</fpage><lpage>53</lpage><pub-id pub-id-type="doi">10.3897/zookeys.305.3727</pub-id></mixed-citation></tp:treatment-meta><tp:nomenclature><label>Genus</label><tp:taxon-name>
                        <tp:taxon-name-part taxon-name-part-type="genus">Beutelspacoris</tp:taxon-name-part>
                        <object-id xmlns:xlink="http://www.w3.org/1999/xlink" xlink:type="simple">http://coreoidea.speciesfile.org/Common/basic/Taxa.aspx?TaxonNameID=760</object-id>
                        <object-id xmlns:xlink="http://www.w3.org/1999/xlink" xlink:type="simple">http://species-id.net/wiki/Beutelspacoris</object-id>
                    </tp:taxon-name><tp:taxon-authority>Brailovsky</tp:taxon-authority><tp:nomenclature-citation-list><tp:nomenclature-citation><tp:taxon-name>Beutelspacoris</tp:taxon-name><comment><xref ref-type="bibr" rid="B10">Brailovsky 1987</xref><xref ref-type="bibr" rid="B10">: 523. Type species: <italic><tp:taxon-name>Beutelspacoris sanchezi</tp:taxon-name></italic> Brailovsky 1987</xref>: 524. </comment></tp:nomenclature-citation><tp:nomenclature-citation><tp:taxon-name>Moreyacoris</tp:taxon-name><comment><xref ref-type="bibr" rid="B15">Casini 1989</xref><xref ref-type="bibr" rid="B15">: 25. Type species: <italic><tp:taxon-name>Moreyacoris dilatata</tp:taxon-name></italic> Casini 1989</xref>: 26. </comment></tp:nomenclature-citation></tp:nomenclature-citation-list></tp:nomenclature><tp:treatment-sec sec-type="Diagnosis"><title>Diagnosis.</title><p>(After <xref ref-type="bibr" rid="B10">Brailovsky 1987</xref>) Body relatively small, robust, postocular tubercles prominent; antenniferous tubercles large. Pronotum slightly declivent, wider than long; callar region distinct; collar narrow; humeral angles rounded. All femora at least slightly incrassate; posterior femora more incrassate; all femora with subdistal spines on ventral surface and dorsally smooth; anterior and intermediate tibiae terete, sulcate, and unarmed; posterior tibiae slightly flattened, armed with small teeth along internal margin.</p><!--PageBreak--></tp:treatment-sec><ref-list><ref id="B10"><mixed-citation xmlns:xlink="http://www.w3.org/1999/xlink" xlink:type="simple"><person-group><name name-style="western"><surname>Brailovsky</surname><given-names>H</given-names></name></person-group> (<year>1987</year>) <article-title>Three new genera and six new species of Neotropical Coreidae (Heteroptera).</article-title><source>Journal of the New York Entomological Society</source><volume>95</volume>: <fpage>518</fpage>-<lpage>530</lpage>.</mixed-citation></ref><ref id="B15"><mixed-citation xmlns:xlink="http://www.w3.org/1999/xlink" xlink:type="simple"><person-group><name name-style="western"><surname>Casini</surname><given-names>CE</given-names></name></person-group> (<year>1989</year>) <article-title>Descripción de un nuevo género y especie de la tribu <italic>Acanthocerini</italic> (Hemiptera, Coreidae).</article-title><source>Revista Brasileira de Entomologia</source><volume>33</volume>: <fpage>25</fpage>-<lpage>29</lpage>.</mixed-citation></ref></ref-list></tp:taxon-treatment>
