# Supplementary material for: Synopsis of Acanthocerini (Hemiptera, Coreidae) from Argentina
Source: Zookeys. 2013 May 29;(305):33–53. doi: 10.3897/zookeys.305.3727 (PMC3689092; doi:10.3897/zookeys.305.3727)
Supplement: XML Treatment for Beutelspacoris dilatata [file zookeys.305.3727-treatment8.xml]

<!DOCTYPE tp:taxon-treatment
  PUBLIC "-//TaxonX//DTD Taxonomic Treatment Publishing DTD v0 20100105//EN" "tax-treatment-NSO.dtd">
<tp:taxon-treatment xmlns:tp="http://www.plazi.org/taxpub"><tp:treatment-meta><mixed-citation publication-type="journal"><person-group><name><surname>Pall</surname><given-names>José Luis</given-names></name><name><surname>Coscarón</surname><given-names>María del Carmen</given-names></name></person-group><article-title>Synopsis of Acanthocerini (Hemiptera, Coreidae) from Argentina</article-title><source>Zookeys</source><day>29</day><month>5</month><year>2013</year><volume>2013</volume><issue>305</issue><fpage>33</fpage><lpage>53</lpage><pub-id pub-id-type="doi">10.3897/zookeys.305.3727</pub-id></mixed-citation></tp:treatment-meta><tp:nomenclature><tp:taxon-name>
                        <tp:taxon-name-part taxon-name-part-type="genus">Beutelspacoris</tp:taxon-name-part>
                        <tp:taxon-name-part taxon-name-part-type="species">dilatata</tp:taxon-name-part>
                        <object-id xmlns:xlink="http://www.w3.org/1999/xlink" xlink:type="simple">http://coreoidea.speciesfile.org/Common/basic/Taxa.aspx?TaxonNameID=787</object-id>
                    </tp:taxon-name><tp:taxon-authority>Casini</tp:taxon-authority><tp:nomenclature-citation-list><tp:nomenclature-citation><tp:taxon-name>Moreyacoris dilatata</tp:taxon-name><comment><xref ref-type="bibr" rid="B15">Casini 1989</xref><xref ref-type="bibr" rid="B2">: 26.–Bachmann 1999</xref>: 221. </comment></tp:nomenclature-citation><tp:nomenclature-citation><tp:taxon-name>Beutelspacoris dilatata</tp:taxon-name><comment><xref ref-type="bibr" rid="B13">Brailovsky and Barrera 2003</xref>: 888. </comment></tp:nomenclature-citation></tp:nomenclature-citation-list></tp:nomenclature><tp:treatment-sec sec-type="Distribution"><title>Distribution.</title><p><bold>Argentina</bold>: Jujuy; La Rioja: Nanogasta.</p></tp:treatment-sec><ref-list><ref id="B15"><mixed-citation xmlns:xlink="http://www.w3.org/1999/xlink" xlink:type="simple"><person-group><name name-style="western"><surname>Casini</surname><given-names>CE</given-names></name></person-group> (<year>1989</year>) <article-title>Descripción de un nuevo género y especie de la tribu <italic>Acanthocerini</italic> (Hemiptera, Coreidae).</article-title><source>Revista Brasileira de Entomologia</source><volume>33</volume>: <fpage>25</fpage>-<lpage>29</lpage>.</mixed-citation></ref><ref id="B2"><mixed-citation xmlns:xlink="http://www.w3.org/1999/xlink" xlink:type="simple"><person-group><name name-style="western"><surname>Bachmann</surname><given-names>AO</given-names></name></person-group> (<year>1999</year>) <article-title>Catálogo de los tipos de Heteroptera (Insecta) conservados en el Museo Argentino de Ciencias Naturales.</article-title><source>Revista del Museo Argentino de Ciencias Naturales, Nueva Serie,</source><volume>1</volume>: <fpage>191</fpage>-<lpage>230</lpage>.</mixed-citation></ref><ref id="B13"><mixed-citation xmlns:xlink="http://www.w3.org/1999/xlink" xlink:type="simple"><person-group><name name-style="western"><surname>Brailovsky</surname><given-names>H</given-names></name><name name-style="western"><surname>Barrera</surname><given-names>E</given-names></name></person-group> (<year>2003</year>) <article-title>Three new species and new distributional records of Discogastrini from Central and South America (Hemiptera: Heteroptera: Coreidae: Coreinae). Journal of the New York.</article-title><source>Entomological Society</source><volume>111</volume> (<issue>1</issue>): <fpage>22</fpage>-<lpage>28</lpage>. doi: <ext-link ext-link-type="uri" xlink:href="http://dx.doi.org/10.1664/0028-7199(2003)111[0022:TNSAND]2.0.CO;2" xlink:type="simple">10.1664/0028-7199(2003)111[0022:TNSAND]2.0.CO;2</ext-link></mixed-citation></ref></ref-list></tp:taxon-treatment>
