# Supplementary material for: Synopsis of Acanthocerini (Hemiptera, Coreidae) from Argentina
Source: Zookeys. 2013 May 29;(305):33–53. doi: 10.3897/zookeys.305.3727 (PMC3689092; doi:10.3897/zookeys.305.3727)
Supplement: XML Treatment for Camptischium clavipes [file zookeys.305.3727-treatment10.xml]

<!DOCTYPE tp:taxon-treatment
  PUBLIC "-//TaxonX//DTD Taxonomic Treatment Publishing DTD v0 20100105//EN" "tax-treatment-NSO.dtd">
<tp:taxon-treatment xmlns:tp="http://www.plazi.org/taxpub"><tp:treatment-meta><mixed-citation publication-type="journal"><person-group><name><surname>Pall</surname><given-names>José Luis</given-names></name><name><surname>Coscarón</surname><given-names>María del Carmen</given-names></name></person-group><article-title>Synopsis of Acanthocerini (Hemiptera, Coreidae) from Argentina</article-title><source>Zookeys</source><day>29</day><month>5</month><year>2013</year><volume>2013</volume><issue>305</issue><fpage>33</fpage><lpage>53</lpage><pub-id pub-id-type="doi">10.3897/zookeys.305.3727</pub-id></mixed-citation></tp:treatment-meta><tp:nomenclature><tp:taxon-name>
                        <tp:taxon-name-part taxon-name-part-type="genus">Camptischium</tp:taxon-name-part>
                        <tp:taxon-name-part taxon-name-part-type="species">clavipes</tp:taxon-name-part>
                        <object-id xmlns:xlink="http://www.w3.org/1999/xlink" xlink:type="simple">http://coreoidea.speciesfile.org/Common/basic/Taxa.aspx?TaxonNameID=1490</object-id>
                        <object-id xmlns:xlink="http://www.w3.org/1999/xlink" xlink:type="simple">http://species-id.net/wiki/Camptischium_clavipes</object-id>
                    </tp:taxon-name><tp:taxon-authority>(Fabricius)</tp:taxon-authority><xref ref-type="fig" rid="F3">Figs 15–17</xref><xref ref-type="fig" rid="F9">, 41</xref><tp:nomenclature-citation-list><tp:nomenclature-citation><tp:taxon-name>Coreus clavipes</tp:taxon-name><comment><xref ref-type="bibr" rid="B19">Fabricius 1803</xref>: 196. </comment></tp:nomenclature-citation><tp:nomenclature-citation><tp:taxon-name>Acanthocerus (Camptischium) clavipes</tp:taxon-name><comment><xref ref-type="bibr" rid="B3">Berg 1878</xref><xref ref-type="bibr" rid="B34">: 83.–Pennington 1921</xref>: 35. </comment></tp:nomenclature-citation><tp:nomenclature-citation><tp:taxon-name>Camptischium clavipes</tp:taxon-name><comment><xref ref-type="bibr" rid="B33">Pennington 1920</xref><xref ref-type="bibr" rid="B48">: 13.–Viana and Williner 1978</xref>: 75. </comment></tp:nomenclature-citation><tp:nomenclature-citation><tp:taxon-name>Acanthocoris clavipes</tp:taxon-name><comment><xref ref-type="bibr" rid="B7">Blöte 1935</xref>: 220. <!--PageBreak--></comment></tp:nomenclature-citation><tp:nomenclature-citation><tp:taxon-name>Acanthocerus clavipes</tp:taxon-name><comment><xref ref-type="bibr" rid="B9">Bosq 1940</xref><xref ref-type="bibr" rid="B21">: 401.–Hayward 1960</xref><xref ref-type="bibr" rid="B37">: 30.–Quintanilla et al. 1981</xref>: 147. </comment></tp:nomenclature-citation><tp:nomenclature-citation><tp:taxon-name>Captischium clavipes</tp:taxon-name><comment><xref ref-type="bibr" rid="B47">Viana and Williner 1972</xref>: 27. </comment></tp:nomenclature-citation></tp:nomenclature-citation-list></tp:nomenclature><tp:treatment-sec sec-type="Specimens examined"><title>Specimens examined.</title><p><bold>Argentina</bold>: Buenos Aires: 2♀ La Plata (<named-content xmlns:xlink="http://www.w3.org/1999/xlink" content-type="dwc:verbatimCoordinates" xlink:type="simple">34°55'16"S, 57°57'17"W</named-content>), 1♀ Pereyra Iraola (<named-content xmlns:xlink="http://www.w3.org/1999/xlink" content-type="dwc:verbatimCoordinates" xlink:type="simple">34°50'44.08"S, 58°10'42.94"W</named-content>). 1♀ 2♂ Catamarca. Córdoba: 1♀ Bella vista (<named-content xmlns:xlink="http://www.w3.org/1999/xlink" content-type="dwc:verbatimCoordinates" xlink:type="simple">29°32'07.71"S, 64°10'02.87"W</named-content>), 1♂ Villa María (<named-content xmlns:xlink="http://www.w3.org/1999/xlink" content-type="dwc:verbatimCoordinates" xlink:type="simple">32°24'37.66"S, 63°14'37.12"W</named-content>). 1♀ 1♂ Formosa. Jujuy: 1♀ 4♂ Yala (<named-content xmlns:xlink="http://www.w3.org/1999/xlink" content-type="dwc:verbatimCoordinates" xlink:type="simple">24°07'10.78"S, 65°24'06.78"W</named-content>), 1♀ Ledesma (<named-content xmlns:xlink="http://www.w3.org/1999/xlink" content-type="dwc:verbatimCoordinates" xlink:type="simple">23°48'48.79"S, 64°47'41.47"W</named-content>), 1♂ Reyes (<named-content xmlns:xlink="http://www.w3.org/1999/xlink" content-type="dwc:verbatimCoordinates" xlink:type="simple">24°09'49.08"S, 65°22'42.99"W</named-content>). Salta: 2♀ 1♂ San Lorenzo (<named-content xmlns:xlink="http://www.w3.org/1999/xlink" content-type="dwc:verbatimCoordinates" xlink:type="simple">26°06'34"S, 64°38'34"W</named-content>). 3♀ 4♂ Tucumán.</p></tp:treatment-sec><tp:treatment-sec sec-type="Distribution"><title>Distribution.</title><p><bold>Argentina</bold>: Catamarca; Córdoba: Carlos Paz, Río San José; Chaco; Formosa; Jujuy; La Rioja; Mendoza; Misiones: Corpus, Department Cainguás, Department Montecarlo; Neuquén; Salta; San Juan; Tucumán.</p></tp:treatment-sec><tp:treatment-sec sec-type="Remarks"><title>Remarks.</title><p>This is the first record of this species from Buenos Aires.</p><!--PageBreak--></tp:treatment-sec><tp:treatment-sec><!--Section generated to contain objects referenced in tp:taxon-treatment.--><fig id="F3" position="float" orientation="portrait"><label>Figures 15–17.</label><caption><p><italic><tp:taxon-name>Camptischium clavipes</tp:taxon-name></italic> (Fabricius) ♂. <bold>15</bold> dorsal view <bold>16</bold> pronotum <bold>17</bold> hind leg.</p></caption><graphic xmlns:xlink="http://www.w3.org/1999/xlink" xlink:href="ZooKeys-305-033-g003.jpg" position="float" orientation="portrait" xlink:type="simple"/></fig><fig id="F9" position="float" orientation="portrait"><label>Figure 38–41.</label><caption><p>Geographical distribution: <bold>38</bold> Argentina geographical location <bold>39</bold> <italic><tp:taxon-name>Athaumastus haematicus</tp:taxon-name></italic> (Stål) <bold>40</bold> <italic><tp:taxon-name>Athaumastus subcarinatus</tp:taxon-name></italic> (Stål) <bold>41</bold> <italic><tp:taxon-name>Camptischium clavipes</tp:taxon-name></italic> (Fabricius).</p></caption><graphic xmlns:xlink="http://www.w3.org/1999/xlink" xlink:href="ZooKeys-305-033-g009.jpg" position="float" orientation="portrait" xlink:type="simple"/></fig></tp:treatment-sec><ref-list><ref id="B19"><mixed-citation xmlns:xlink="http://www.w3.org/1999/xlink" xlink:type="simple"><person-group><name name-style="western"><surname>Fabricius</surname><given-names>JC</given-names></name></person-group> (<year>1803</year>) <source>Systema Rhyngotorum Secundum Ordines, Genera, Species, Adjectis Synonymis, Locis, Observationibus, descriptionibus. Reichard, Brunsvigae, i-x+335 pages.</source></mixed-citation></ref><ref id="B3"><mixed-citation xmlns:xlink="http://www.w3.org/1999/xlink" xlink:type="simple"><person-group><name name-style="western"><surname>Berg</surname><given-names>C</given-names></name></person-group> (<year>1878</year>) <source>Hemiptera Argentina: Ensayo de una monografia de los Hemipteros Heteropteros y Homopteros de la República Argentina. Anales de la Sociedad Científica Argentina 6: 23–36, 82–89, 129–141, 179–192, 223–233, 261–284.</source></mixed-citation></ref><ref id="B34"><mixed-citation xmlns:xlink="http://www.w3.org/1999/xlink" xlink:type="simple"><person-group><name name-style="western"><surname>Pennington</surname><given-names>MS</given-names></name></person-group> (<year>1921</year>) <article-title>Notas sobre Coreidos Argentinos.</article-title><source>Physis, Buenos Aires</source><volume>5</volume>: <fpage>28</fpage>-<lpage>39</lpage>.</mixed-citation></ref><ref id="B33"><mixed-citation xmlns:xlink="http://www.w3.org/1999/xlink" xlink:type="simple"><person-group><name name-style="western"><surname>Pennington</surname><given-names>MS</given-names></name></person-group> (<year>1920</year>) <source>Lista de los Hemipteros Heteropteros de la República Argentina. Primera parte. Pentamoidea- Coroidea, Buenos Aires 1–16.</source></mixed-citation></ref><ref id="B48"><mixed-citation xmlns:xlink="http://www.w3.org/1999/xlink" xlink:type="simple"><person-group><name name-style="western"><surname>Viana</surname><given-names>MJ</given-names></name><name name-style="western"><surname>Williner</surname><given-names>GJ</given-names></name></person-group> (<year>1978</year>) <source>Evaluación de la fauna entomológica y aracnológica de las provincias centrales y cuyanas (cuarta comunicación). Acta Scientifica, Serie Entomología 11: 1–77.</source></mixed-citation></ref><ref id="B7"><mixed-citation xmlns:xlink="http://www.w3.org/1999/xlink" xlink:type="simple"><person-group><name name-style="western"><surname>Blöte</surname><given-names>HC</given-names></name></person-group> (<year>1935</year>) <article-title>Catalogue of the Coreidae in the Rijksmuseum van Natuurlijke Historie. Part II. <italic>Coreinae</italic>, first part.</article-title><source>Zoologische Mededeelingen</source><volume>18</volume>: <fpage>181</fpage>-<lpage>227</lpage>.</mixed-citation></ref><ref id="B9"><mixed-citation xmlns:xlink="http://www.w3.org/1999/xlink" xlink:type="simple"><person-group><name name-style="western"><surname>Bosq</surname><given-names>JM</given-names></name></person-group> (<year>1940</year>) <article-title>Lista preliminar de los Hemípteros (Heteropteros), especialmente relacionados con la agricultura nacional (continuación).</article-title><source>Revista de la Sociedad Entomológica Argentina</source><volume>10</volume>: <fpage>399</fpage>-<lpage>417</lpage>.</mixed-citation></ref><ref id="B21"><mixed-citation xmlns:xlink="http://www.w3.org/1999/xlink" xlink:type="simple"><person-group><name name-style="western"><surname>Hayward</surname><given-names>JK</given-names></name></person-group> (<year>1960</year>) <source>Insectos Tucumanos perjudiciales. Revista Industrial y Agrícola de Tucumán 42:3–144. (1958).</source></mixed-citation></ref><ref id="B37"><mixed-citation xmlns:xlink="http://www.w3.org/1999/xlink" xlink:type="simple"><person-group><name name-style="western"><surname>Quintanilla</surname><given-names>RH</given-names></name><name name-style="western"><surname>Rizzo</surname><given-names>HF</given-names></name><name name-style="western"><surname>Nuñez</surname><given-names>AS</given-names></name></person-group> (<year>1981</year>) <article-title>Catálogo preliminar de hemípteros hallados en la provincia de Misiones (Argentina).</article-title><source>Revista de la Facultad de Agronomía,</source><volume>2</volume>: <fpage>145</fpage>-<lpage>161</lpage>.</mixed-citation></ref><ref id="B47"><mixed-citation xmlns:xlink="http://www.w3.org/1999/xlink" xlink:type="simple"><person-group><name name-style="western"><surname>Viana</surname><given-names>MJ</given-names></name><name name-style="western"><surname>Williner</surname><given-names>GJ</given-names></name></person-group> (<year>1972</year>) <article-title>Evaluación de la fauna entomológica y aracnológica de las provincias cuyanas. Primera comunicación.</article-title><source>Acta Scientifica, Serie Entomología</source><volume>5</volume>: <fpage>1</fpage>-<lpage>29</lpage>.</mixed-citation></ref></ref-list></tp:taxon-treatment>
