# Supplementary material for: Synopsis of Acanthocerini (Hemiptera, Coreidae) from Argentina
Source: Zookeys. 2013 May 29;(305):33–53. doi: 10.3897/zookeys.305.3727 (PMC3689092; doi:10.3897/zookeys.305.3727)
Supplement: XML Treatment for Crinocerus [file zookeys.305.3727-treatment11.xml]

<!DOCTYPE tp:taxon-treatment
  PUBLIC "-//TaxonX//DTD Taxonomic Treatment Publishing DTD v0 20100105//EN" "tax-treatment-NSO.dtd">
<tp:taxon-treatment xmlns:tp="http://www.plazi.org/taxpub"><tp:treatment-meta><mixed-citation publication-type="journal"><person-group><name><surname>Pall</surname><given-names>José Luis</given-names></name><name><surname>Coscarón</surname><given-names>María del Carmen</given-names></name></person-group><article-title>Synopsis of Acanthocerini (Hemiptera, Coreidae) from Argentina</article-title><source>Zookeys</source><day>29</day><month>5</month><year>2013</year><volume>2013</volume><issue>305</issue><fpage>33</fpage><lpage>53</lpage><pub-id pub-id-type="doi">10.3897/zookeys.305.3727</pub-id></mixed-citation></tp:treatment-meta><tp:nomenclature><label>Genus</label><tp:taxon-name>
                        <tp:taxon-name-part taxon-name-part-type="genus">Crinocerus</tp:taxon-name-part>
                        <object-id xmlns:xlink="http://www.w3.org/1999/xlink" xlink:type="simple">http://coreoidea.speciesfile.org/Common/basic/Taxa.aspx?TaxonNameID=763</object-id>
                        <object-id xmlns:xlink="http://www.w3.org/1999/xlink" xlink:type="simple">http://species-id.net/wiki/Crinocerus</object-id>
                    </tp:taxon-name><tp:taxon-authority>Burmeister</tp:taxon-authority><xref ref-type="fig" rid="F4">Fig. 18</xref><tp:nomenclature-citation-list><tp:nomenclature-citation><tp:taxon-name>Crinocerus</tp:taxon-name><comment><xref ref-type="bibr" rid="B14">Burmeister 1835</xref><xref ref-type="bibr" rid="B18">: 318. Type species: <italic><tp:taxon-name>Cimex sanctus</tp:taxon-name></italic> Fabricius 1775</xref><xref ref-type="bibr" rid="B29">: 709, by designation (O’Shea 1973</xref>). </comment></tp:nomenclature-citation></tp:nomenclature-citation-list></tp:nomenclature><tp:treatment-sec sec-type="Diagnosis"><title>Diagnosis.</title><p>(After <xref ref-type="bibr" rid="B30">O’Shea, 1980</xref>) Body medium-sized, robust, oblong; postocular tubercles well developed; antennifers large, pronounced, situated close together with distinct external spine; pronotum steeply declivent, posterior angles rounded; all femora armed at least with subdistal spines on ventral surface, posterior femora curved, incrassate especially in male, armed with tubercles on all surfaces, becoming spines on ventral surface; posterior tibiae flattened, straight in female, curved in male.</p><fig id="F4" position="float" orientation="portrait"><label>Figures 18–20.</label><caption><p><italic><tp:taxon-name>Crinocerus sanctus</tp:taxon-name></italic> (Fabricius) ♂. <bold>18</bold> dorsal view <bold>19</bold> pronotum, 20 hind leg.</p></caption><graphic xmlns:xlink="http://www.w3.org/1999/xlink" xlink:href="ZooKeys-305-033-g004.jpg" position="float" orientation="portrait" xlink:type="simple"/></fig></tp:treatment-sec><ref-list><ref id="B14"><mixed-citation xmlns:xlink="http://www.w3.org/1999/xlink" xlink:type="simple"><person-group><name name-style="western"><surname>Burmeister</surname><given-names>HC</given-names></name></person-group> (<year>1835</year>) <source>Handbuch der Entomologie. Volume 2, 1835 1, i-xii + 1–400. T. Enslin, Berlin.</source></mixed-citation></ref><ref id="B18"><mixed-citation xmlns:xlink="http://www.w3.org/1999/xlink" xlink:type="simple"><person-group><name name-style="western"><surname>Fabricius</surname><given-names>JC</given-names></name></person-group> (<year>1775</year>) <source>Systema Entomologiae, Sistens Insectorum Classes, Ordines, Genera, Species, Adjectis synonymis, locis, descriptionibus, observationibus. Flensburgi et Lipsiae, Korte. xxvii + 832 pages.</source></mixed-citation></ref><ref id="B29"><mixed-citation xmlns:xlink="http://www.w3.org/1999/xlink" xlink:type="simple"><person-group><name name-style="western"><surname>O’Shea</surname><given-names>R</given-names></name></person-group> (<year>1973</year>) <article-title><italic>Crinocerus</italic> Burmeister 1839 (Insecta: Hemiptera-Heteroptera: Coreidae): arequest for the validation of the commonly used type-species. Z.N.(S.) 2026.</article-title><source>Bulletin of Zoological Nomenclature</source><volume>30</volume>: <fpage>63</fpage>-<lpage>64</lpage>.</mixed-citation></ref><ref id="B30"><mixed-citation xmlns:xlink="http://www.w3.org/1999/xlink" xlink:type="simple"><person-group><name name-style="western"><surname>O’Shea</surname><given-names>R</given-names></name></person-group> (<year>1980</year>) <article-title>A generic revision of the Acanthocerini (Hemiptera: <italic>Coreidae: Coreinae</italic>).</article-title><source>Studies on Neotropical Fauna and Environment</source><volume>15</volume>: <fpage>57</fpage>-<lpage>80</lpage>. doi: <ext-link ext-link-type="uri" xlink:href="http://dx.doi.org/10.1080/01650528009360565" xlink:type="simple">10.1080/01650528009360565</ext-link></mixed-citation></ref></ref-list></tp:taxon-treatment>
