# Supplementary material for: Synopsis of Acanthocerini (Hemiptera, Coreidae) from Argentina
Source: Zookeys. 2013 May 29;(305):33–53. doi: 10.3897/zookeys.305.3727 (PMC3689092; doi:10.3897/zookeys.305.3727)
Supplement: XML Treatment for Crinocerus sanctus [file zookeys.305.3727-treatment12.xml]

<!DOCTYPE tp:taxon-treatment
  PUBLIC "-//TaxonX//DTD Taxonomic Treatment Publishing DTD v0 20100105//EN" "tax-treatment-NSO.dtd">
<tp:taxon-treatment xmlns:tp="http://www.plazi.org/taxpub"><tp:treatment-meta><mixed-citation publication-type="journal"><person-group><name><surname>Pall</surname><given-names>José Luis</given-names></name><name><surname>Coscarón</surname><given-names>María del Carmen</given-names></name></person-group><article-title>Synopsis of Acanthocerini (Hemiptera, Coreidae) from Argentina</article-title><source>Zookeys</source><day>29</day><month>5</month><year>2013</year><volume>2013</volume><issue>305</issue><fpage>33</fpage><lpage>53</lpage><pub-id pub-id-type="doi">10.3897/zookeys.305.3727</pub-id></mixed-citation></tp:treatment-meta><tp:nomenclature><tp:taxon-name>
                        <tp:taxon-name-part taxon-name-part-type="genus">Crinocerus</tp:taxon-name-part>
                        <tp:taxon-name-part taxon-name-part-type="species">sanctus</tp:taxon-name-part>
                        <object-id xmlns:xlink="http://www.w3.org/1999/xlink" xlink:type="simple">http://coreoidea.speciesfile.org/Common/basic/Taxa.aspx?TaxonNameID=792</object-id>
                        <object-id xmlns:xlink="http://www.w3.org/1999/xlink" xlink:type="simple">http://species-id.net/wiki/Crinocerus_sanctus</object-id>
                    </tp:taxon-name><tp:taxon-authority>(Fabricius)</tp:taxon-authority><xref ref-type="fig" rid="F4">Figs 18–20</xref><xref ref-type="fig" rid="F10">, 42</xref><tp:nomenclature-citation-list><tp:nomenclature-citation><tp:taxon-name>Cimex sanctus</tp:taxon-name><comment><xref ref-type="bibr" rid="B18">Fabricius 1775</xref>: 709. </comment></tp:nomenclature-citation><tp:nomenclature-citation><tp:taxon-name>Crinocerus sanctus</tp:taxon-name><comment><xref ref-type="bibr" rid="B3">Berg 1878</xref><xref ref-type="bibr" rid="B33">: 82.–Pennington 1920</xref><xref ref-type="bibr" rid="B34">: 13.–Pennington 1921</xref><xref ref-type="bibr" rid="B8">: 35.–Bosq 1937</xref><xref ref-type="bibr" rid="B37">: 115.–Quintanilla et al. 1981</xref>: 148. </comment></tp:nomenclature-citation></tp:nomenclature-citation-list></tp:nomenclature><tp:treatment-sec sec-type="Specimens examined"><title>Specimens examined.</title><p><bold>Argentina</bold>: Misiones: 2♀ 3♂ Loreto (<named-content xmlns:xlink="http://www.w3.org/1999/xlink" content-type="dwc:verbatimCoordinates" xlink:type="simple">27°18'59.85"S, 55°32'00.04"W</named-content>), 3♀ 1♂ San Ignacio (<named-content xmlns:xlink="http://www.w3.org/1999/xlink" content-type="dwc:verbatimCoordinates" xlink:type="simple">27°15'34.49"S, 55°32'19.23’'W</named-content>). Tucumán: 1♀.</p></tp:treatment-sec><tp:treatment-sec sec-type="Distribution"><title>Distribution.</title><p><bold>Argentina</bold>: Buenos Aires; Misiones: Corpus, DepartmentAlem, Department Cainguás, Department El dorado, Department Guaraní, Department Iguazú, Department San Ignacio, Department San Javier, Santa Ana.</p></tp:treatment-sec><tp:treatment-sec sec-type="Remarks"><title>Remarks.</title><p>This is the first record of this species from Tucumán.</p></tp:treatment-sec><tp:treatment-sec><!--Section generated to contain objects referenced in tp:taxon-treatment.--><fig id="F4" position="float" orientation="portrait"><label>Figures 18–20.</label><caption><p><italic><tp:taxon-name>Crinocerus sanctus</tp:taxon-name></italic> (Fabricius) ♂. <bold>18</bold> dorsal view <bold>19</bold> pronotum, 20 hind leg.</p></caption><graphic xmlns:xlink="http://www.w3.org/1999/xlink" xlink:href="ZooKeys-305-033-g004.jpg" position="float" orientation="portrait" xlink:type="simple"/></fig><fig id="F10" position="float" orientation="portrait"><label>Figure 42–45.</label><caption><p>Geographical distribution: <bold>42</bold> <italic><tp:taxon-name>Crinocerus sanctus</tp:taxon-name></italic> (Fabricius), <bold>43</bold> <italic><tp:taxon-name>Dersagrena flaviventris</tp:taxon-name></italic> (Berg) <bold>44</bold> <italic><tp:taxon-name>Dersagrena subfoveolata</tp:taxon-name></italic> (Berg) <bold>45</bold> <italic><tp:taxon-name>Zoreva dentipes</tp:taxon-name></italic> Fabricius.</p></caption><graphic xmlns:xlink="http://www.w3.org/1999/xlink" xlink:href="ZooKeys-305-033-g010.jpg" position="float" orientation="portrait" xlink:type="simple"/></fig></tp:treatment-sec><ref-list><ref id="B18"><mixed-citation xmlns:xlink="http://www.w3.org/1999/xlink" xlink:type="simple"><person-group><name name-style="western"><surname>Fabricius</surname><given-names>JC</given-names></name></person-group> (<year>1775</year>) <source>Systema Entomologiae, Sistens Insectorum Classes, Ordines, Genera, Species, Adjectis synonymis, locis, descriptionibus, observationibus. Flensburgi et Lipsiae, Korte. xxvii + 832 pages.</source></mixed-citation></ref><ref id="B3"><mixed-citation xmlns:xlink="http://www.w3.org/1999/xlink" xlink:type="simple"><person-group><name name-style="western"><surname>Berg</surname><given-names>C</given-names></name></person-group> (<year>1878</year>) <source>Hemiptera Argentina: Ensayo de una monografia de los Hemipteros Heteropteros y Homopteros de la República Argentina. Anales de la Sociedad Científica Argentina 6: 23–36, 82–89, 129–141, 179–192, 223–233, 261–284.</source></mixed-citation></ref><ref id="B33"><mixed-citation xmlns:xlink="http://www.w3.org/1999/xlink" xlink:type="simple"><person-group><name name-style="western"><surname>Pennington</surname><given-names>MS</given-names></name></person-group> (<year>1920</year>) <source>Lista de los Hemipteros Heteropteros de la República Argentina. Primera parte. Pentamoidea- Coroidea, Buenos Aires 1–16.</source></mixed-citation></ref><ref id="B34"><mixed-citation xmlns:xlink="http://www.w3.org/1999/xlink" xlink:type="simple"><person-group><name name-style="western"><surname>Pennington</surname><given-names>MS</given-names></name></person-group> (<year>1921</year>) <article-title>Notas sobre Coreidos Argentinos.</article-title><source>Physis, Buenos Aires</source><volume>5</volume>: <fpage>28</fpage>-<lpage>39</lpage>.</mixed-citation></ref><ref id="B8"><mixed-citation xmlns:xlink="http://www.w3.org/1999/xlink" xlink:type="simple"><person-group><name name-style="western"><surname>Bosq</surname><given-names>JM</given-names></name></person-group> (<year>1937</year>) <article-title>Lista preliminar de los Hemípteros (Heteropteros), especialmente relacionados con la agricultura nacional.</article-title><source>Revista de la Sociedad Entomológica Argentina</source><volume>9</volume>: <fpage>111</fpage>-<lpage>134</lpage>.</mixed-citation></ref><ref id="B37"><mixed-citation xmlns:xlink="http://www.w3.org/1999/xlink" xlink:type="simple"><person-group><name name-style="western"><surname>Quintanilla</surname><given-names>RH</given-names></name><name name-style="western"><surname>Rizzo</surname><given-names>HF</given-names></name><name name-style="western"><surname>Nuñez</surname><given-names>AS</given-names></name></person-group> (<year>1981</year>) <article-title>Catálogo preliminar de hemípteros hallados en la provincia de Misiones (Argentina).</article-title><source>Revista de la Facultad de Agronomía,</source><volume>2</volume>: <fpage>145</fpage>-<lpage>161</lpage>.</mixed-citation></ref></ref-list></tp:taxon-treatment>
