# Supplementary material for: Synopsis of Acanthocerini (Hemiptera, Coreidae) from Argentina
Source: Zookeys. 2013 May 29;(305):33–53. doi: 10.3897/zookeys.305.3727 (PMC3689092; doi:10.3897/zookeys.305.3727)
Supplement: XML Treatment for Dersagrena [file zookeys.305.3727-treatment13.xml]

<!DOCTYPE tp:taxon-treatment
  PUBLIC "-//TaxonX//DTD Taxonomic Treatment Publishing DTD v0 20100105//EN" "tax-treatment-NSO.dtd">
<tp:taxon-treatment xmlns:tp="http://www.plazi.org/taxpub"><tp:treatment-meta><mixed-citation publication-type="journal"><person-group><name><surname>Pall</surname><given-names>José Luis</given-names></name><name><surname>Coscarón</surname><given-names>María del Carmen</given-names></name></person-group><article-title>Synopsis of Acanthocerini (Hemiptera, Coreidae) from Argentina</article-title><source>Zookeys</source><day>29</day><month>5</month><year>2013</year><volume>2013</volume><issue>305</issue><fpage>33</fpage><lpage>53</lpage><pub-id pub-id-type="doi">10.3897/zookeys.305.3727</pub-id></mixed-citation></tp:treatment-meta><tp:nomenclature><label>Genus</label><tp:taxon-name>
                        <tp:taxon-name-part taxon-name-part-type="genus">Dersagrena</tp:taxon-name-part>
                        <object-id xmlns:xlink="http://www.w3.org/1999/xlink" xlink:type="simple">http://coreoidea.speciesfile.org/Common/basic/Taxa.aspx?TaxonNameID=764</object-id>
                        <object-id xmlns:xlink="http://www.w3.org/1999/xlink" xlink:type="simple">http://species-id.net/wiki/Dersagrena</object-id>
                    </tp:taxon-name><tp:taxon-authority>Kirkaldy</tp:taxon-authority><xref ref-type="fig" rid="F5">Figs 21</xref><xref ref-type="fig" rid="F6">–26</xref><tp:nomenclature-citation-list><tp:nomenclature-citation><tp:taxon-name>Dalcera</tp:taxon-name><comment><xref ref-type="bibr" rid="B42">Signoret 1863</xref><xref ref-type="bibr" rid="B42">: 556. Type species: <italic><tp:taxon-name>Dalcera lacerdae</tp:taxon-name></italic> Signoret 1863</xref>, monotypic. </comment></tp:nomenclature-citation><tp:nomenclature-citation><tp:taxon-name>Dersagrena</tp:taxon-name><comment><xref ref-type="bibr" rid="B23">Kirkaldy 1904</xref>: 280. New name for <italic><tp:taxon-name>Dalcera</tp:taxon-name></italic> Signoret, takes the type for that genus. </comment></tp:nomenclature-citation></tp:nomenclature-citation-list></tp:nomenclature><tp:treatment-sec sec-type="Diagnosis"><title>Diagnosis.</title><p>(After <xref ref-type="bibr" rid="B30">O’Shea 1980</xref>) Body relatively small, narrow; postocular tubercles prominent, antennifers large, situated close together, pronotum relatively shallowly <!--PageBreak-->declivent, lateral margins slightly nodulose, humeral angles sharp, posthumeral, posterior margins smooth; anterior femora unarmed, intermediate femora armed distally on ventral surface with small spines, at least in male, posterior femora incrassate, armed with spines on ventral surface, especially in male, posterior tibiae flattened with small teeth on ventral margin, more in the male.</p><fig id="F5" position="float" orientation="portrait"><label>Figures 21–25.</label><caption><p><italic><tp:taxon-name>Dersagrena flaviventris</tp:taxon-name></italic> (Berg) ♀. <bold>21</bold> dorsal view <bold>22</bold> ventral view <bold>23</bold> lateral view <bold>24</bold> pronotum <bold>25</bold> genital segments, ventral view.</p></caption><graphic xmlns:xlink="http://www.w3.org/1999/xlink" xlink:href="ZooKeys-305-033-g005.jpg" position="float" orientation="portrait" xlink:type="simple"/></fig></tp:treatment-sec><tp:treatment-sec><!--Section generated to contain objects referenced in tp:taxon-treatment.--><fig id="F6" position="float" orientation="portrait"><label>Figures 26–28.</label><caption><p><italic><tp:taxon-name>Dersagrena subfoveolata</tp:taxon-name></italic> (Berg) ♂. <bold>26</bold> dorsal view <bold>27</bold> pronotum <bold>28</bold> hind leg.</p></caption><graphic xmlns:xlink="http://www.w3.org/1999/xlink" xlink:href="ZooKeys-305-033-g006.jpg" position="float" orientation="portrait" xlink:type="simple"/></fig></tp:treatment-sec><ref-list><ref id="B42"><mixed-citation xmlns:xlink="http://www.w3.org/1999/xlink" xlink:type="simple"><person-group><name name-style="western"><surname>Signoret</surname><given-names>V</given-names></name></person-group> (<year>1863</year>) <source>Revision des Hémiptères du Chile. Annales de la Société Entomologique de France Serie 4, 3: 541–588.</source></mixed-citation></ref><ref id="B23"><mixed-citation xmlns:xlink="http://www.w3.org/1999/xlink" xlink:type="simple"><person-group><name name-style="western"><surname>Kirkaldy</surname><given-names>GW</given-names></name></person-group> (<year>1904</year>) <article-title>Ueber Notonectiden (Hemiptera). II.</article-title><source>Wiener Entomologische Zeitung</source><volume>23</volume>: <fpage>111</fpage>-<lpage>135</lpage>.</mixed-citation></ref><ref id="B30"><mixed-citation xmlns:xlink="http://www.w3.org/1999/xlink" xlink:type="simple"><person-group><name name-style="western"><surname>O’Shea</surname><given-names>R</given-names></name></person-group> (<year>1980</year>) <article-title>A generic revision of the Acanthocerini (Hemiptera: <italic>Coreidae: Coreinae</italic>).</article-title><source>Studies on Neotropical Fauna and Environment</source><volume>15</volume>: <fpage>57</fpage>-<lpage>80</lpage>. doi: <ext-link ext-link-type="uri" xlink:href="http://dx.doi.org/10.1080/01650528009360565" xlink:type="simple">10.1080/01650528009360565</ext-link></mixed-citation></ref></ref-list></tp:taxon-treatment>
