# Supplementary material for: Synopsis of Acanthocerini (Hemiptera, Coreidae) from Argentina
Source: Zookeys. 2013 May 29;(305):33–53. doi: 10.3897/zookeys.305.3727 (PMC3689092; doi:10.3897/zookeys.305.3727)
Supplement: XML Treatment for Dersagrena flaviventris [file zookeys.305.3727-treatment14.xml]

<!DOCTYPE tp:taxon-treatment
  PUBLIC "-//TaxonX//DTD Taxonomic Treatment Publishing DTD v0 20100105//EN" "tax-treatment-NSO.dtd">
<tp:taxon-treatment xmlns:tp="http://www.plazi.org/taxpub"><tp:treatment-meta><mixed-citation publication-type="journal"><person-group><name><surname>Pall</surname><given-names>José Luis</given-names></name><name><surname>Coscarón</surname><given-names>María del Carmen</given-names></name></person-group><article-title>Synopsis of Acanthocerini (Hemiptera, Coreidae) from Argentina</article-title><source>Zookeys</source><day>29</day><month>5</month><year>2013</year><volume>2013</volume><issue>305</issue><fpage>33</fpage><lpage>53</lpage><pub-id pub-id-type="doi">10.3897/zookeys.305.3727</pub-id></mixed-citation></tp:treatment-meta><tp:nomenclature><tp:taxon-name>
                        <tp:taxon-name-part taxon-name-part-type="genus">Dersagrena</tp:taxon-name-part>
                        <tp:taxon-name-part taxon-name-part-type="species">flaviventris</tp:taxon-name-part>
                        <object-id xmlns:xlink="http://www.w3.org/1999/xlink" xlink:type="simple">http://coreoidea.speciesfile.org/Common/basic/Taxa.aspx?TaxonNameID=793</object-id>
                        <object-id xmlns:xlink="http://www.w3.org/1999/xlink" xlink:type="simple">http://species-id.net/wiki/Dersagrena_flaviventris</object-id>
                    </tp:taxon-name><tp:taxon-authority>(Berg)</tp:taxon-authority><xref ref-type="fig" rid="F5">Figs 21–25</xref><xref ref-type="fig" rid="F10">, 43</xref><tp:nomenclature-citation-list><tp:nomenclature-citation><tp:taxon-name>Dalcera flaviventris</tp:taxon-name><comment><xref ref-type="bibr" rid="B4">Berg 1879</xref><xref ref-type="bibr" rid="B25">: 282.–Lethierry and Severin 1894</xref>: 22. </comment></tp:nomenclature-citation><tp:nomenclature-citation><tp:taxon-name>Athaumastus flaviventris</tp:taxon-name><comment><xref ref-type="bibr" rid="B33">Pennington 1920</xref><xref ref-type="bibr" rid="B34">: 13.–Pennington 1921</xref><xref ref-type="bibr" rid="B8">: 38.–Bosq 1937</xref><xref ref-type="bibr" rid="B16">: 113. – Coscarón 1998</xref>: 2. </comment></tp:nomenclature-citation><tp:nomenclature-citation><tp:taxon-name>Dersagrena flaviventris</tp:taxon-name><comment><xref ref-type="bibr" rid="B28">Mitchell 2000</xref>: 384. </comment></tp:nomenclature-citation></tp:nomenclature-citation-list></tp:nomenclature><tp:treatment-sec sec-type="Description"><title>Redescription.</title><p>Holotype.Female. n=1. Total body length: 10.0; head length: 1.2; head width: 1.5; eye width: 0.3; interocular space: 0.7; preocellar distance: 0.2; interocellar space: 0.3. Rostrum: I 1.0, II 1.2, III 1.0, IV 0.8. Antennal segments length: I <!--PageBreak-->1.1, II 1.6, 1.7 III and IV (segment missing). Pronotal length: 2.8; width: 4.1. Scutellar length: 1.4; width 1.3. Length of abdomen with male hemelytra: 9.6; length of abdomen with hemelytra: 10.0; abdomen width: 4.7. Dorsal coloration: Head dark brown, light brown interocular space. Pronotum dark brown except two stains on anterior region and lateral margins light brown. Scutellum, coria, and hemelytral membrane dark brown. Connexival segments dark brown with intersegmental line light brown. Ventral coloration: Ground color light brown, connexival segments dark brown. Legs dark brown. Structure: pronotum granulate; frontal angles granulate and projecting as acute spines reaching ocular tubercles; humeral angles with two rounded projections; scutellum granulate. Hemelytra shorter than the abdomen.</p></tp:treatment-sec><tp:treatment-sec sec-type="Specimen examined"><title>Specimen examined.</title><p><bold>Argentina</bold>: Córdoba: 1♀ Alta Gracia (<named-content xmlns:xlink="http://www.w3.org/1999/xlink" content-type="dwc:verbatimCoordinates" xlink:type="simple">31°24'53.38"S, 64°10'36.61"W</named-content>).</p></tp:treatment-sec><tp:treatment-sec sec-type="Distribution"><title>Distribution.</title><p><bold>Argentina</bold>: Buenos Aires, Córdoba: Río Cuarto; Chaco; San Luis: Villa Mercedes; Santiago del Estero; Tucumán.</p></tp:treatment-sec><tp:treatment-sec><!--Section generated to contain objects referenced in tp:taxon-treatment.--><fig id="F5" position="float" orientation="portrait"><label>Figures 21–25.</label><caption><p><italic><tp:taxon-name>Dersagrena flaviventris</tp:taxon-name></italic> (Berg) ♀. <bold>21</bold> dorsal view <bold>22</bold> ventral view <bold>23</bold> lateral view <bold>24</bold> pronotum <bold>25</bold> genital segments, ventral view.</p></caption><graphic xmlns:xlink="http://www.w3.org/1999/xlink" xlink:href="ZooKeys-305-033-g005.jpg" position="float" orientation="portrait" xlink:type="simple"/></fig><fig id="F10" position="float" orientation="portrait"><label>Figure 42–45.</label><caption><p>Geographical distribution: <bold>42</bold> <italic><tp:taxon-name>Crinocerus sanctus</tp:taxon-name></italic> (Fabricius), <bold>43</bold> <italic><tp:taxon-name>Dersagrena flaviventris</tp:taxon-name></italic> (Berg) <bold>44</bold> <italic><tp:taxon-name>Dersagrena subfoveolata</tp:taxon-name></italic> (Berg) <bold>45</bold> <italic><tp:taxon-name>Zoreva dentipes</tp:taxon-name></italic> Fabricius.</p></caption><graphic xmlns:xlink="http://www.w3.org/1999/xlink" xlink:href="ZooKeys-305-033-g010.jpg" position="float" orientation="portrait" xlink:type="simple"/></fig></tp:treatment-sec><ref-list><ref id="B4"><mixed-citation xmlns:xlink="http://www.w3.org/1999/xlink" xlink:type="simple"><person-group><name name-style="western"><surname>Berg</surname><given-names>C</given-names></name></person-group> (<year>1879</year>) <source>Hemiptera Argentina Enumeravit Specisque Novas, Bonariae, AR: Coni, Hamburgo, DE: Frederking et Graf, with continuous pagination,i-viii, 9–316.</source></mixed-citation></ref><ref id="B25"><mixed-citation xmlns:xlink="http://www.w3.org/1999/xlink" xlink:type="simple"><person-group><name name-style="western"><surname>Lethierry</surname><given-names>L</given-names></name><name name-style="western"><surname>Severin</surname><given-names>G</given-names></name></person-group> (<year>1894</year>) <article-title>Catalogue Général des Hémiptères. F.</article-title><source>Hayez, Bruxelles and Berlin</source><volume>1894</volume>: <fpage>1</fpage>-<lpage>277</lpage>.</mixed-citation></ref><ref id="B33"><mixed-citation xmlns:xlink="http://www.w3.org/1999/xlink" xlink:type="simple"><person-group><name name-style="western"><surname>Pennington</surname><given-names>MS</given-names></name></person-group> (<year>1920</year>) <source>Lista de los Hemipteros Heteropteros de la República Argentina. Primera parte. Pentamoidea- Coroidea, Buenos Aires 1–16.</source></mixed-citation></ref><ref id="B34"><mixed-citation xmlns:xlink="http://www.w3.org/1999/xlink" xlink:type="simple"><person-group><name name-style="western"><surname>Pennington</surname><given-names>MS</given-names></name></person-group> (<year>1921</year>) <article-title>Notas sobre Coreidos Argentinos.</article-title><source>Physis, Buenos Aires</source><volume>5</volume>: <fpage>28</fpage>-<lpage>39</lpage>.</mixed-citation></ref><ref id="B8"><mixed-citation xmlns:xlink="http://www.w3.org/1999/xlink" xlink:type="simple"><person-group><name name-style="western"><surname>Bosq</surname><given-names>JM</given-names></name></person-group> (<year>1937</year>) <article-title>Lista preliminar de los Hemípteros (Heteropteros), especialmente relacionados con la agricultura nacional.</article-title><source>Revista de la Sociedad Entomológica Argentina</source><volume>9</volume>: <fpage>111</fpage>-<lpage>134</lpage>.</mixed-citation></ref><ref id="B16"><mixed-citation xmlns:xlink="http://www.w3.org/1999/xlink" xlink:type="simple"><person-group><name name-style="western"><surname>Coscarón</surname><given-names>MC</given-names></name></person-group> (<year>1998</year>) <article-title>Los ejemplares tipo de Coreoidea (Heteroptera) depositados en la colección del museo de La Plata.</article-title><source>Serie Técnica y Didáctica, Museo de La Plata</source><volume>34</volume>: <fpage>1</fpage>-<lpage>5</lpage>.</mixed-citation></ref><ref id="B28"><mixed-citation xmlns:xlink="http://www.w3.org/1999/xlink" xlink:type="simple"><person-group><name name-style="western"><surname>Mitchell</surname><given-names>PL</given-names></name></person-group> (<year>2000</year>) <source>. Leaf-Footed Bugs (Coreidae), pp, 337–403. In: Schaefer CW, Panizzi AR (Eds) Heteroptera of Economic Importance. CRC Pres, Boca Raton, USA.</source></mixed-citation></ref></ref-list></tp:taxon-treatment>
