# Supplementary material for: Synopsis of Acanthocerini (Hemiptera, Coreidae) from Argentina
Source: Zookeys. 2013 May 29;(305):33–53. doi: 10.3897/zookeys.305.3727 (PMC3689092; doi:10.3897/zookeys.305.3727)
Supplement: XML Treatment for Dersagrena lacerdae [file zookeys.305.3727-treatment15.xml]

<!DOCTYPE tp:taxon-treatment
  PUBLIC "-//TaxonX//DTD Taxonomic Treatment Publishing DTD v0 20100105//EN" "tax-treatment-NSO.dtd">
<tp:taxon-treatment xmlns:tp="http://www.plazi.org/taxpub"><tp:treatment-meta><mixed-citation publication-type="journal"><person-group><name><surname>Pall</surname><given-names>José Luis</given-names></name><name><surname>Coscarón</surname><given-names>María del Carmen</given-names></name></person-group><article-title>Synopsis of Acanthocerini (Hemiptera, Coreidae) from Argentina</article-title><source>Zookeys</source><day>29</day><month>5</month><year>2013</year><volume>2013</volume><issue>305</issue><fpage>33</fpage><lpage>53</lpage><pub-id pub-id-type="doi">10.3897/zookeys.305.3727</pub-id></mixed-citation></tp:treatment-meta><tp:nomenclature><tp:taxon-name>
                        <tp:taxon-name-part taxon-name-part-type="genus">Dersagrena</tp:taxon-name-part>
                        <tp:taxon-name-part taxon-name-part-type="species">lacerdae</tp:taxon-name-part>
                        <object-id xmlns:xlink="http://www.w3.org/1999/xlink" xlink:type="simple">http://coreoidea.speciesfile.org/Common/basic/Taxa.aspx?TaxonNameID=794</object-id>
                    </tp:taxon-name><tp:taxon-authority>(Signoret)</tp:taxon-authority><tp:nomenclature-citation-list><tp:nomenclature-citation><tp:taxon-name>Dalcera lacerdae</tp:taxon-name><comment><xref ref-type="bibr" rid="B42">Signoret 1863</xref>: 556. </comment></tp:nomenclature-citation><tp:nomenclature-citation><tp:taxon-name>Dersagrena lacerdae</tp:taxon-name><comment><xref ref-type="bibr" rid="B33">Pennington 1920</xref><xref ref-type="bibr" rid="B34">: 14.–Pennington 1921</xref>: 39. </comment></tp:nomenclature-citation></tp:nomenclature-citation-list></tp:nomenclature><tp:treatment-sec sec-type="Distribution"><title>Distribution.</title><p><bold>Argentina</bold>: Catamarca; Chaco; Formosa; Jujuy; La Rioja; Mendoza;</p><p>Misiones; Neuquén; San Juan, Tucumán.</p><!--PageBreak--></tp:treatment-sec><ref-list><ref id="B42"><mixed-citation xmlns:xlink="http://www.w3.org/1999/xlink" xlink:type="simple"><person-group><name name-style="western"><surname>Signoret</surname><given-names>V</given-names></name></person-group> (<year>1863</year>) <source>Revision des Hémiptères du Chile. Annales de la Société Entomologique de France Serie 4, 3: 541–588.</source></mixed-citation></ref><ref id="B33"><mixed-citation xmlns:xlink="http://www.w3.org/1999/xlink" xlink:type="simple"><person-group><name name-style="western"><surname>Pennington</surname><given-names>MS</given-names></name></person-group> (<year>1920</year>) <source>Lista de los Hemipteros Heteropteros de la República Argentina. Primera parte. Pentamoidea- Coroidea, Buenos Aires 1–16.</source></mixed-citation></ref><ref id="B34"><mixed-citation xmlns:xlink="http://www.w3.org/1999/xlink" xlink:type="simple"><person-group><name name-style="western"><surname>Pennington</surname><given-names>MS</given-names></name></person-group> (<year>1921</year>) <article-title>Notas sobre Coreidos Argentinos.</article-title><source>Physis, Buenos Aires</source><volume>5</volume>: <fpage>28</fpage>-<lpage>39</lpage>.</mixed-citation></ref></ref-list></tp:taxon-treatment>
