# Supplementary material for: Synopsis of Acanthocerini (Hemiptera, Coreidae) from Argentina
Source: Zookeys. 2013 May 29;(305):33–53. doi: 10.3897/zookeys.305.3727 (PMC3689092; doi:10.3897/zookeys.305.3727)
Supplement: XML Treatment for Dersagrena subfoveolata [file zookeys.305.3727-treatment16.xml]

<!DOCTYPE tp:taxon-treatment
  PUBLIC "-//TaxonX//DTD Taxonomic Treatment Publishing DTD v0 20100105//EN" "tax-treatment-NSO.dtd">
<tp:taxon-treatment xmlns:tp="http://www.plazi.org/taxpub"><tp:treatment-meta><mixed-citation publication-type="journal"><person-group><name><surname>Pall</surname><given-names>José Luis</given-names></name><name><surname>Coscarón</surname><given-names>María del Carmen</given-names></name></person-group><article-title>Synopsis of Acanthocerini (Hemiptera, Coreidae) from Argentina</article-title><source>Zookeys</source><day>29</day><month>5</month><year>2013</year><volume>2013</volume><issue>305</issue><fpage>33</fpage><lpage>53</lpage><pub-id pub-id-type="doi">10.3897/zookeys.305.3727</pub-id></mixed-citation></tp:treatment-meta><tp:nomenclature><tp:taxon-name>
                        <tp:taxon-name-part taxon-name-part-type="genus">Dersagrena</tp:taxon-name-part>
                        <tp:taxon-name-part taxon-name-part-type="species">subfoveolata</tp:taxon-name-part>
                        <object-id xmlns:xlink="http://www.w3.org/1999/xlink" xlink:type="simple">http://coreoidea.speciesfile.org/Common/basic/Taxa.aspx?TaxonNameID=795</object-id>
                        <object-id xmlns:xlink="http://www.w3.org/1999/xlink" xlink:type="simple">http://species-id.net/wiki/Dersagrena_subfoveolata</object-id>
                    </tp:taxon-name><tp:taxon-authority>(Berg)</tp:taxon-authority><xref ref-type="fig" rid="F6">Figs 26–28</xref><xref ref-type="fig" rid="F8">, 34–37</xref><xref ref-type="fig" rid="F10">, 44</xref><tp:nomenclature-citation-list><tp:nomenclature-citation><tp:taxon-name>Athaumastus subfoveolatus</tp:taxon-name><comment><xref ref-type="bibr" rid="B5">Berg 1892</xref><xref ref-type="bibr" rid="B2">: 66.–Bachmann 1999</xref>: 197. </comment></tp:nomenclature-citation><tp:nomenclature-citation><tp:taxon-name>Dersagrena subfoveolatus</tp:taxon-name><comment><xref ref-type="bibr" rid="B33">Pennington 1920</xref><xref ref-type="bibr" rid="B34">: 14.–Pennington 1921</xref>: 39. </comment></tp:nomenclature-citation><tp:nomenclature-citation><tp:taxon-name>Desagrena subflaveolatus</tp:taxon-name><comment><xref ref-type="bibr" rid="B48">Viana and Williner 1978</xref>: 75. </comment></tp:nomenclature-citation></tp:nomenclature-citation-list></tp:nomenclature><tp:treatment-sec sec-type="Specimens examined"><title>Specimens examined.</title><p><bold>Argentina</bold>: Chaco: 1♀ Corzuela (<named-content xmlns:xlink="http://www.w3.org/1999/xlink" content-type="dwc:verbatimCoordinates" xlink:type="simple">26°57'21.84"S, 60°58'14.21’'W</named-content>), 1♂ Gancedo (<named-content xmlns:xlink="http://www.w3.org/1999/xlink" content-type="dwc:verbatimCoordinates" xlink:type="simple">27°29'21.89"S, 61°40'31.52"W</named-content>). Formosa: 1♂ Ibarreta (<named-content xmlns:xlink="http://www.w3.org/1999/xlink" content-type="dwc:verbatimCoordinates" xlink:type="simple">25°12'55.21"S, 59°51'27.69"W</named-content>). La Rioja: 1♂ Nonogasta (<named-content xmlns:xlink="http://www.w3.org/1999/xlink" content-type="dwc:verbatimCoordinates" xlink:type="simple">29°18'11.07"S, 67°30'05.67"W</named-content>). Salta: 1♀ 4♂ Talapampa (<named-content xmlns:xlink="http://www.w3.org/1999/xlink" content-type="dwc:verbatimCoordinates" xlink:type="simple">25°32'00.01"S, 65°34'00.06"W</named-content>). 1♂ San Luis. Santiago del Estero: 1♂ Toboada (<named-content xmlns:xlink="http://www.w3.org/1999/xlink" content-type="dwc:verbatimCoordinates" xlink:type="simple">28°02'41.53"S, 63°47'16.89"W</named-content>).</p></tp:treatment-sec><tp:treatment-sec sec-type="Distribution"><title>Distribution.</title><p><bold>Argentina</bold>: Catamarca; Córdoba: Capilla del Monte; Jujuy; La Pampa; La Rioja; Mendoza; Neuquén; Salta; San Juan; San Luis; Santa Fé; Santiago del Estero; Tucumán.</p></tp:treatment-sec><tp:treatment-sec sec-type="Remarks"><title>Remarks.</title><p>These are the first records of this species from Chaco and Formosa.</p><fig id="F6" position="float" orientation="portrait"><label>Figures 26–28.</label><caption><p><italic><tp:taxon-name>Dersagrena subfoveolata</tp:taxon-name></italic> (Berg) ♂. <bold>26</bold> dorsal view <bold>27</bold> pronotum <bold>28</bold> hind leg.</p></caption><graphic xmlns:xlink="http://www.w3.org/1999/xlink" xlink:href="ZooKeys-305-033-g006.jpg" position="float" orientation="portrait" xlink:type="simple"/></fig><!--PageBreak--></tp:treatment-sec><tp:treatment-sec><!--Section generated to contain objects referenced in tp:taxon-treatment.--><fig id="F8" position="float" orientation="portrait"><label>Figures 34–37.</label><caption><p><italic><tp:taxon-name>Dersagrena subfoveolata</tp:taxon-name></italic> (Berg) ♂, ♀. <bold>34–35</bold> male genital capsule, ventral view <bold>34</bold> pg: pygophore <bold>35</bold> paramere <bold>36–37</bold> female genital segments, ventral view <bold>36</bold> 8 pt: paratergite eight, 9 pt: paratergite nine, vlf. 1: first valvifer <bold>37</bold> 8 pt: paratergite eight, vlf. 1: first valvifer, vlf. 2: second valvifer.</p></caption><graphic xmlns:xlink="http://www.w3.org/1999/xlink" xlink:href="ZooKeys-305-033-g008.jpg" position="float" orientation="portrait" xlink:type="simple"/></fig><fig id="F10" position="float" orientation="portrait"><label>Figure 42–45.</label><caption><p>Geographical distribution: <bold>42</bold> <italic><tp:taxon-name>Crinocerus sanctus</tp:taxon-name></italic> (Fabricius), <bold>43</bold> <italic><tp:taxon-name>Dersagrena flaviventris</tp:taxon-name></italic> (Berg) <bold>44</bold> <italic><tp:taxon-name>Dersagrena subfoveolata</tp:taxon-name></italic> (Berg) <bold>45</bold> <italic><tp:taxon-name>Zoreva dentipes</tp:taxon-name></italic> Fabricius.</p></caption><graphic xmlns:xlink="http://www.w3.org/1999/xlink" xlink:href="ZooKeys-305-033-g010.jpg" position="float" orientation="portrait" xlink:type="simple"/></fig></tp:treatment-sec><ref-list><ref id="B5"><mixed-citation xmlns:xlink="http://www.w3.org/1999/xlink" xlink:type="simple"><person-group><name name-style="western"><surname>Berg</surname><given-names>C</given-names></name></person-group> (<year>1892</year>) <source>Nova Hemiptera faunarum argentinae et uruguayiensis. Anales de la Sociedad Cientifica Argentina 33: 5–11, 43–50, 52–72, 82–96, 94–104, 151–165; 34: 193–205. [Reprint 1892, Pauli et Coni Filiorum Boniariae, 112 pp.]</source></mixed-citation></ref><ref id="B2"><mixed-citation xmlns:xlink="http://www.w3.org/1999/xlink" xlink:type="simple"><person-group><name name-style="western"><surname>Bachmann</surname><given-names>AO</given-names></name></person-group> (<year>1999</year>) <article-title>Catálogo de los tipos de Heteroptera (Insecta) conservados en el Museo Argentino de Ciencias Naturales.</article-title><source>Revista del Museo Argentino de Ciencias Naturales, Nueva Serie,</source><volume>1</volume>: <fpage>191</fpage>-<lpage>230</lpage>.</mixed-citation></ref><ref id="B33"><mixed-citation xmlns:xlink="http://www.w3.org/1999/xlink" xlink:type="simple"><person-group><name name-style="western"><surname>Pennington</surname><given-names>MS</given-names></name></person-group> (<year>1920</year>) <source>Lista de los Hemipteros Heteropteros de la República Argentina. Primera parte. Pentamoidea- Coroidea, Buenos Aires 1–16.</source></mixed-citation></ref><ref id="B34"><mixed-citation xmlns:xlink="http://www.w3.org/1999/xlink" xlink:type="simple"><person-group><name name-style="western"><surname>Pennington</surname><given-names>MS</given-names></name></person-group> (<year>1921</year>) <article-title>Notas sobre Coreidos Argentinos.</article-title><source>Physis, Buenos Aires</source><volume>5</volume>: <fpage>28</fpage>-<lpage>39</lpage>.</mixed-citation></ref><ref id="B48"><mixed-citation xmlns:xlink="http://www.w3.org/1999/xlink" xlink:type="simple"><person-group><name name-style="western"><surname>Viana</surname><given-names>MJ</given-names></name><name name-style="western"><surname>Williner</surname><given-names>GJ</given-names></name></person-group> (<year>1978</year>) <source>Evaluación de la fauna entomológica y aracnológica de las provincias centrales y cuyanas (cuarta comunicación). Acta Scientifica, Serie Entomología 11: 1–77.</source></mixed-citation></ref></ref-list></tp:taxon-treatment>
