# Supplementary material for: Synopsis of Acanthocerini (Hemiptera, Coreidae) from Argentina
Source: Zookeys. 2013 May 29;(305):33–53. doi: 10.3897/zookeys.305.3727 (PMC3689092; doi:10.3897/zookeys.305.3727)
Supplement: XML Treatment for Thlastocoris [file zookeys.305.3727-treatment17.xml]

<!DOCTYPE tp:taxon-treatment
  PUBLIC "-//TaxonX//DTD Taxonomic Treatment Publishing DTD v0 20100105//EN" "tax-treatment-NSO.dtd">
<tp:taxon-treatment xmlns:tp="http://www.plazi.org/taxpub"><tp:treatment-meta><mixed-citation publication-type="journal"><person-group><name><surname>Pall</surname><given-names>José Luis</given-names></name><name><surname>Coscarón</surname><given-names>María del Carmen</given-names></name></person-group><article-title>Synopsis of Acanthocerini (Hemiptera, Coreidae) from Argentina</article-title><source>Zookeys</source><day>29</day><month>5</month><year>2013</year><volume>2013</volume><issue>305</issue><fpage>33</fpage><lpage>53</lpage><pub-id pub-id-type="doi">10.3897/zookeys.305.3727</pub-id></mixed-citation></tp:treatment-meta><tp:nomenclature><label>Genus</label><tp:taxon-name>
                        <tp:taxon-name-part taxon-name-part-type="genus">Thlastocoris</tp:taxon-name-part>
                        <object-id xmlns:xlink="http://www.w3.org/1999/xlink" xlink:type="simple">http://coreoidea.speciesfile.org/Common/basic/Taxa.aspx?TaxonNameID=774</object-id>
                        <object-id xmlns:xlink="http://www.w3.org/1999/xlink" xlink:type="simple">http://species-id.net/wiki/Thlastocoris</object-id>
                    </tp:taxon-name><tp:taxon-authority>Mayr</tp:taxon-authority><tp:nomenclature-citation-list><tp:nomenclature-citation><tp:taxon-name>Thlastocoris</tp:taxon-name><comment><xref ref-type="bibr" rid="B27">Mayr 1866</xref>: 88. Type species: <italic><tp:taxon-name>Thlastocoris laetus</tp:taxon-name></italic> Mayr, monotypic. </comment></tp:nomenclature-citation></tp:nomenclature-citation-list></tp:nomenclature><tp:treatment-sec sec-type="Diagnosis"><title>Diagnosis.</title><p>(After <xref ref-type="bibr" rid="B30">O’Shea 1980</xref>) Body relatively small, postocular tubercles well developed, antennifers large, fairly widely separated, external spine present on antennifers; pronotum rather shallowly declivent; all femora at least slightly incrassate, posterior femora more incrassate, a little more in male than females, anterior, intermediate femora smooth, or with obsolete spines distally on ventral surface, posterior femora with spines on ventral surface; posterior tibiae of female straight, slightly flattened, of male more flattened with widest part at midpoint, armed with teeth along ventral margin.</p><!--PageBreak--></tp:treatment-sec><ref-list><ref id="B27"><mixed-citation xmlns:xlink="http://www.w3.org/1999/xlink" xlink:type="simple"><person-group><name name-style="western"><surname>Mayr</surname><given-names>GL</given-names></name></person-group> (<year>1866</year>) <source>Hemiptera. Reise der Österreichischen Fregatte Novara um die Erde in den Jahren 1857, 1858, 1859 unter den Befehlen des Commodore B. von Wüllerstorf-Urbair. Novara Expedition. Zoologischer Theil. II. Abteilung 1.</source><publisher-name>Karl Gerold’s Sohn</publisher-name>, <publisher-loc>Wien</publisher-loc>, <lpage>204</lpage> pp.</mixed-citation></ref><ref id="B30"><mixed-citation xmlns:xlink="http://www.w3.org/1999/xlink" xlink:type="simple"><person-group><name name-style="western"><surname>O’Shea</surname><given-names>R</given-names></name></person-group> (<year>1980</year>) <article-title>A generic revision of the Acanthocerini (Hemiptera: <italic>Coreidae: Coreinae</italic>).</article-title><source>Studies on Neotropical Fauna and Environment</source><volume>15</volume>: <fpage>57</fpage>-<lpage>80</lpage>. doi: <ext-link ext-link-type="uri" xlink:href="http://dx.doi.org/10.1080/01650528009360565" xlink:type="simple">10.1080/01650528009360565</ext-link></mixed-citation></ref></ref-list></tp:taxon-treatment>
