# Supplementary material for: Synopsis of Acanthocerini (Hemiptera, Coreidae) from Argentina
Source: Zookeys. 2013 May 29;(305):33–53. doi: 10.3897/zookeys.305.3727 (PMC3689092; doi:10.3897/zookeys.305.3727)
Supplement: XML Treatment for Zoreva dentipes [file zookeys.305.3727-treatment20.xml]

<!DOCTYPE tp:taxon-treatment
  PUBLIC "-//TaxonX//DTD Taxonomic Treatment Publishing DTD v0 20100105//EN" "tax-treatment-NSO.dtd">
<tp:taxon-treatment xmlns:tp="http://www.plazi.org/taxpub"><tp:treatment-meta><mixed-citation publication-type="journal"><person-group><name><surname>Pall</surname><given-names>José Luis</given-names></name><name><surname>Coscarón</surname><given-names>María del Carmen</given-names></name></person-group><article-title>Synopsis of Acanthocerini (Hemiptera, Coreidae) from Argentina</article-title><source>Zookeys</source><day>29</day><month>5</month><year>2013</year><volume>2013</volume><issue>305</issue><fpage>33</fpage><lpage>53</lpage><pub-id pub-id-type="doi">10.3897/zookeys.305.3727</pub-id></mixed-citation></tp:treatment-meta><tp:nomenclature><tp:taxon-name>
                        <tp:taxon-name-part taxon-name-part-type="genus">Zoreva</tp:taxon-name-part>
                        <tp:taxon-name-part taxon-name-part-type="species">dentipes</tp:taxon-name-part>
                        <object-id xmlns:xlink="http://www.w3.org/1999/xlink" xlink:type="simple">http://coreoidea.speciesfile.org/Common/basic/Taxa.aspx?TaxonNameID=2516</object-id>
                        <object-id xmlns:xlink="http://www.w3.org/1999/xlink" xlink:type="simple">http://species-id.net/wiki/Zoreva_dentipes</object-id>
                    </tp:taxon-name><tp:taxon-authority>Fabricius</tp:taxon-authority><xref ref-type="fig" rid="F7">Figs 29–33</xref><xref ref-type="fig" rid="F10">, 45</xref><tp:nomenclature-citation-list><tp:nomenclature-citation><tp:taxon-name>Coreus dentipes</tp:taxon-name><comment><xref ref-type="bibr" rid="B19">Fabricius 1803</xref>: 196. </comment></tp:nomenclature-citation></tp:nomenclature-citation-list></tp:nomenclature><tp:treatment-sec sec-type="Description"><title>Redescription.</title><p>Holotype. Male. n=1. Total body length: 9.8; head length: 1.1; head width: 1.6; eye width: 0.3; interocular space: 0.7; preocellar distance: 0.2; interocellar space: 0.3. Rostrum: (missing). Antennal segments length: I 2.6, II 2.4, III 1.4, IV 1.8. Pronotal length: 1.8; width: 2.8. Scutellar length: 1.3; width 1.1. Length of abdomen with hemelytra: 8.5; length of abdomen with hemelytra: 8.4; abdomen width: 2.4. Dorsal coloration: Head light brown, except anterior region of ocelli and post ocular region dark brown, with many short hairs. Antennal segments 1-2 longer than 3-4, 4 longer than 3, segment 1-3 light brown, segment 4 dark brown except base, and segment 5 light brown. Pronotum are light brown except anterior margin dark brown. Scutellum brown except edges and posterior process dark brown. Connexival: two lateral segment light brown except lateral projection dark brown. Ventral coloration: light brown except area next to conexivum dark brown to brown, light brown not uniformy red. Legs: fore and middle femora dark brown, tarsi light brown with light brown spots. Mid femur with one spine distally. Fore femur dark brown with spines, basally very long, medially short and distally long. Structure: pronotum granulose; frontal angles granulose and projecting as acute spines reaching ocular tubercles; humeral angles with two rounded projections and shorter spines; scutellum granulose with pilosity. Hemelytra as long as the abdomen, brown with punctuations and pilosity, membrane dark brown.</p></tp:treatment-sec><tp:treatment-sec sec-type="Specimen examined"><title>Specimen examined.</title><p><bold>Argentina</bold>: Formosa: 1♂ Laguna Oca (<named-content xmlns:xlink="http://www.w3.org/1999/xlink" content-type="dwc:verbatimCoordinates" xlink:type="simple">26°13'56.25"S, 58°13'04.84"W</named-content>).</p></tp:treatment-sec><tp:treatment-sec sec-type="Distribution"><title>Distribution.</title><p><bold>Argentina</bold>: Formosa: Laguna Oca.</p></tp:treatment-sec><tp:treatment-sec sec-type="Remarks"><title>Remarks.</title><p>This is the first record of this species for Argentina</p></tp:treatment-sec><tp:treatment-sec><!--Section generated to contain objects referenced in tp:taxon-treatment.--><fig id="F7" position="float" orientation="portrait"><label>Figures 29–33.</label><caption><p><italic><tp:taxon-name>Zoreva dentipes</tp:taxon-name></italic> Fabricius ♂. <bold>29</bold> dorsal view <bold>30</bold> antenna <bold>31</bold> head and pronotum <bold>32</bold> hind femur <bold>33</bold> abdomen dorsal view.</p></caption><graphic xmlns:xlink="http://www.w3.org/1999/xlink" xlink:href="ZooKeys-305-033-g007.jpg" position="float" orientation="portrait" xlink:type="simple"/></fig><fig id="F10" position="float" orientation="portrait"><label>Figure 42–45.</label><caption><p>Geographical distribution: <bold>42</bold> <italic><tp:taxon-name>Crinocerus sanctus</tp:taxon-name></italic> (Fabricius), <bold>43</bold> <italic><tp:taxon-name>Dersagrena flaviventris</tp:taxon-name></italic> (Berg) <bold>44</bold> <italic><tp:taxon-name>Dersagrena subfoveolata</tp:taxon-name></italic> (Berg) <bold>45</bold> <italic><tp:taxon-name>Zoreva dentipes</tp:taxon-name></italic> Fabricius.</p></caption><graphic xmlns:xlink="http://www.w3.org/1999/xlink" xlink:href="ZooKeys-305-033-g010.jpg" position="float" orientation="portrait" xlink:type="simple"/></fig></tp:treatment-sec><ref-list><ref id="B19"><mixed-citation xmlns:xlink="http://www.w3.org/1999/xlink" xlink:type="simple"><person-group><name name-style="western"><surname>Fabricius</surname><given-names>JC</given-names></name></person-group> (<year>1803</year>) <source>Systema Rhyngotorum Secundum Ordines, Genera, Species, Adjectis Synonymis, Locis, Observationibus, descriptionibus. Reichard, Brunsvigae, i-x+335 pages.</source></mixed-citation></ref></ref-list></tp:taxon-treatment>
